# Supplementary material for: 1,4-Bis­(4-meth­oxy­phen­yl)naphthalene
Source: IUCrdata. 2020 Feb 21;5(Pt 2):x200212. doi: 10.1107/S2414314620002126 (PMC9462186; doi:10.1107/S2414314620002126)
Supplement: Supplementary file 1 [file x-05-x200212-sup1.cif]

##############################################################################
#                                                                            #
# This CIF contains the data for a data article accepted for                 #
# publication in IUCrData. It conforms to the requirements of                #
# Notes for Authors for IUCrData, and has been                               #
# peer reviewed under the auspices of IUCrData.                              #
#                                                                            #
# Full details of the Crystallographic Information File format               #
# are given in the paper "The Crystallographic Information File (CIF):       #
# a New Standard Archive File for Crystallography" by S. R. Hall, F. H.      #
# Allen and I. D. Brown [Acta Cryst. (1991), A47, 655-685].                  #
#                                                                            #
# The current version of the core CIF dictionary is obtainable from          #
# ftp://ftp.iucr.org/pub/cif_core.dic.                                       #
#                                                                            #
# Software is freely available for graphical display of the structure(s)     #
# in this CIF. For information consult the CIF software page                 #
# http://www.iucr.org/resources/cif/software.                                #
#                                                                            #
# This file may be used for bona fide research purposes within the           #
# scientific community so long as proper attribution is given to the data    # 
# article from which it was obtained.                                        #
#                                                                            #
##############################################################################
data_I
_database_code_depnum_ccdc_archive 'CCDC 1984009'
_audit_creation_method     SHELXL-97
_chemical_name_systematic
;
1,4-Bis(4-methoxyphenyl)naphthalene
;
_chemical_name_common     ?
_chemical_formula_moiety     'C24 H20 O2'
_chemical_formula_sum     'C24 H20 O2'
_chemical_formula_iupac     'C24 H20 O2'
_chemical_formula_weight     340.40
_chemical_melting_point     ?
_symmetry_cell_setting     monoclinic
_symmetry_space_group_name_H-M     'P 21/n'
_symmetry_space_group_name_Hall     '-p 2yn'
loop_
    _symmetry_equiv_pos_as_xyz
    'x, y, z'
    '-x+1/2, y+1/2, -z+1/2'
    '-x, -y, -z'
    'x-1/2, -y-1/2, z-1/2'
_cell_length_a     21.5500(8)
_cell_length_b     6.0366(2)
_cell_length_c     27.4915(9)
_cell_angle_alpha     90.00
_cell_angle_beta     92.1110(10)
_cell_angle_gamma     90.00
_cell_volume     3573.9(2)
_cell_formula_units_Z     8
_cell_measurement_reflns_used     7894
_cell_measurement_theta_min     1.18
_cell_measurement_theta_max     27.12
_cell_measurement_temperature     296(2)
_exptl_crystal_description     BLOCK
_exptl_crystal_colour     YELLOW
_exptl_crystal_size_max     0.20
_exptl_crystal_size_mid     0.20
_exptl_crystal_size_min     0.15
_exptl_crystal_density_diffrn     1.265
_exptl_crystal_density_meas     ?
_exptl_crystal_density_method     'not measured'
_exptl_crystal_F_000     1440
_exptl_absorpt_coefficient_mu     0.079
_exptl_absorpt_correction_type     multi-scan
_exptl_absorpt_process_details
;
(SADABS; Bruker, 2008)
;
_exptl_absorpt_correction_T_min     0.984
_exptl_absorpt_correction_T_max     0.988
_exptl_special_details     ?
_diffrn_ambient_temperature     296(2)
_diffrn_radiation_type     MoK\a
_diffrn_radiation_wavelength     0.71073
_diffrn_radiation_source     'fine-focus sealed tube'
_diffrn_radiation_monochromator     graphite
_diffrn_measurement_device_type     'Bruker Kappa APEXII CCD'
_diffrn_measurement_method     '\f & \w scans'
_diffrn_detector_area_resol_mean     ?
_diffrn_reflns_number     124530
_diffrn_reflns_av_R_equivalents     0.0781
_diffrn_reflns_av_sigmaI/netI     0.0391
_diffrn_reflns_theta_min     1.18
_diffrn_reflns_theta_max     27.12
_diffrn_reflns_theta_full     27.12
_diffrn_measured_fraction_theta_max     0.999
_diffrn_measured_fraction_theta_full     0.999
_diffrn_reflns_limit_h_min     -27
_diffrn_reflns_limit_h_max     27
_diffrn_reflns_limit_k_min     -7
_diffrn_reflns_limit_k_max     7
_diffrn_reflns_limit_l_min     -35
_diffrn_reflns_limit_l_max     35
_diffrn_standards_number     ?
_diffrn_standards_interval_count     ?
_diffrn_standards_interval_time     ?
_diffrn_standards_decay_%     ?
_refine_special_details
;
 Refinement of F^2^ against ALL reflections.  The weighted R-factor wR and
 goodness of fit S are based on F^2^, conventional R-factors R are based
 on F, with F set to zero for negative F^2^. The threshold expression of
 F^2^ > 2sigma(F^2^) is used only for calculating R-factors(gt) etc. and is
 not relevant to the choice of reflections for refinement.  R-factors based
 on F^2^ are statistically about twice as large as those based on F, and R-
 factors based on ALL data will be even larger.
The C-bound H-atoms were included in calculated positions and
treated as riding with C---H = 0.93--0.96 \%A, and with <i>U</i>~iso~(H) =
1.5<i>U</i>~eq~(<i>C</i>-methyl) and 1.2<i>U</i>~eq~(C) for the other H-atoms.
;
_reflns_number_total     7894
_reflns_number_gt     4154
_reflns_threshold_expression     >2sigma(I)
_refine_ls_structure_factor_coef     Fsqd
_refine_ls_matrix_type     full
_refine_ls_R_factor_all     0.1554
_refine_ls_R_factor_gt     0.0773
_refine_ls_wR_factor_gt     0.1995
_refine_ls_wR_factor_ref     0.2814
_refine_ls_goodness_of_fit_ref     1.019
_refine_ls_restrained_S_all     1.019
_refine_ls_number_reflns     7894
_refine_ls_number_parameters     473
_refine_ls_number_restraints     0
_refine_ls_hydrogen_treatment     constr
_refine_ls_weighting_scheme     calc
_refine_ls_weighting_details
         'calc w=1/[\s^2^(Fo^2^)+(0.1238P)^2^+3.8143P] where P=(Fo^2^+2Fc^2^)/3'
_atom_sites_solution_hydrogens     geom
_atom_sites_solution_primary     direct
_atom_sites_solution_secondary     difmap
_refine_ls_shift/su_max     0.000
_refine_ls_shift/su_mean     0.000
_refine_diff_density_max     0.257
_refine_diff_density_min     -0.281
_refine_ls_extinction_method     none
_refine_ls_extinction_coef     ?
loop_
    _atom_type_symbol
    _atom_type_description
    _atom_type_scat_dispersion_real
    _atom_type_scat_dispersion_imag
    _atom_type_scat_source
    'C' 'C' 0.0033 0.0016
                         'International Tables Vol C Tables 4.2.6.8 and 6.1.1.4'
    'H' 'H' 0.0000 0.0000
                         'International Tables Vol C Tables 4.2.6.8 and 6.1.1.4'
    'O' 'O' 0.0106 0.0060
                         'International Tables Vol C Tables 4.2.6.8 and 6.1.1.4'
_computing_data_collection
;
APEX2 (Bruker, 2008)
;
_computing_cell_refinement
;
APEX2 (Bruker, 2008)
;
_computing_data_reduction
;
SAINT (Bruker, 2008)
;
_computing_structure_solution
;
SHELXS97 (Sheldrick, 2008)
;
_computing_structure_refinement
;
SHELXL97 (Sheldrick, 2008)
;
_computing_molecular_graphics
;
ORTEP-3 for Windows (Farrugia, 2012) and Mercury (Macrae <i>et al.</i>,
2020)
;
_computing_publication_material
;
PLATON  (Spek, 2020)
;
loop_
    _atom_site_type_symbol
    _atom_site_label
    _atom_site_fract_x
    _atom_site_fract_y
    _atom_site_fract_z
    _atom_site_U_iso_or_equiv
    _atom_site_adp_type
    _atom_site_calc_flag
    _atom_site_refinement_flags
    _atom_site_occupancy
    _atom_site_symmetry_multiplicity
    _atom_site_disorder_assembly
    _atom_site_disorder_group
    C C1 0.42322(15) 0.6450(5) 0.76704(11) 0.0430(8) Uani d . 1 1 . .
    H H1 0.4453 0.6431 0.7386 0.052 Uiso calc R 1 1 . .
    C C2 0.43579(16) 0.4887(6) 0.80184(11) 0.0468(8) Uani d . 1 1 . .
    H H2 0.4656 0.3804 0.7969 0.056 Uiso calc R 1 1 . .
    C C3 0.40344(16) 0.4927(6) 0.84511(12) 0.0485(8) Uani d . 1 1 . .
    H H3 0.4122 0.3874 0.8691 0.058 Uiso calc R 1 1 . .
    C C4 0.35946(15) 0.6486(5) 0.85236(11) 0.0442(8) Uani d . 1 1 . .
    H H4 0.3389 0.6492 0.8815 0.053 Uiso calc R 1 1 . .
    C C5 0.34414(14) 0.8104(5) 0.81670(10) 0.0357(7) Uani d . 1 1 . .
    C C6 0.29864(14) 0.9775(5) 0.82446(10) 0.0379(7) Uani d . 1 1 . .
    C C7 0.29017(16) 1.1416(5) 0.78998(11) 0.0457(8) Uani d . 1 1 . .
    H H7 0.2614 1.2534 0.7950 0.055 Uiso calc R 1 1 . .
    C C8 0.32445(15) 1.1425(5) 0.74734(11) 0.0443(8) Uani d . 1 1 . .
    H H8 0.3182 1.2574 0.7252 0.053 Uiso calc R 1 1 . .
    C C9 0.36667(14) 0.9803(5) 0.73731(10) 0.0378(7) Uani d . 1 1 . .
    C C10 0.37770(14) 0.8092(5) 0.77290(10) 0.0360(7) Uani d . 1 1 . .
    C C11 0.40148(14) 0.9863(5) 0.69146(10) 0.0392(7) Uani d . 1 1 . .
    C C12 0.39530(16) 0.8223(6) 0.65583(11) 0.0456(8) Uani d . 1 1 . .
    H H12 0.3686 0.7039 0.6605 0.055 Uiso calc R 1 1 . .
    C C13 0.42824(16) 0.8328(6) 0.61361(11) 0.0469(8) Uani d . 1 1 . .
    H H13 0.4231 0.7231 0.5901 0.056 Uiso calc R 1 1 . .
    C C14 0.46885(15) 1.0066(6) 0.60642(10) 0.0419(8) Uani d . 1 1 . .
    C C15 0.47614(17) 1.1689(6) 0.64097(11) 0.0495(9) Uani d . 1 1 . .
    H H15 0.5035 1.2856 0.6364 0.059 Uiso calc R 1 1 . .
    C C16 0.44226(17) 1.1576(5) 0.68292(11) 0.0478(8) Uani d . 1 1 . .
    H H16 0.4472 1.2692 0.7061 0.057 Uiso calc R 1 1 . .
    C C17 0.5414(2) 1.1779(7) 0.55437(13) 0.0680(11) Uani d . 1 1 . .
    H H17A 0.5197 1.3165 0.5561 0.102 Uiso calc R 1 1 . .
    H H17B 0.5577 1.1606 0.5226 0.102 Uiso calc R 1 1 . .
    H H17C 0.5749 1.1758 0.5784 0.102 Uiso calc R 1 1 . .
    C C18 0.26124(14) 0.9741(5) 0.86889(10) 0.0386(7) Uani d . 1 1 . .
    C C19 0.22387(15) 0.7959(6) 0.87984(11) 0.0463(8) Uani d . 1 1 . .
    H H19 0.2223 0.6748 0.8589 0.056 Uiso calc R 1 1 . .
    C C20 0.18858(16) 0.7924(6) 0.92110(11) 0.0494(9) Uani d . 1 1 . .
    H H20 0.1637 0.6709 0.9276 0.059 Uiso calc R 1 1 . .
    C C21 0.19088(16) 0.9707(6) 0.95229(11) 0.0506(9) Uani d . 1 1 . .
    C C22 0.22778(18) 1.1493(6) 0.94256(13) 0.0584(10) Uani d . 1 1 . .
    H H22 0.2296 1.2691 0.9638 0.070 Uiso calc R 1 1 . .
    C C23 0.26234(17) 1.1513(6) 0.90108(12) 0.0526(9) Uani d . 1 1 . .
    H H23 0.2868 1.2740 0.8946 0.063 Uiso calc R 1 1 . .
    C C24 0.1212(2) 0.8005(9) 1.00620(15) 0.0839(15) Uani d . 1 1 . .
    H H24A 0.0918 0.7689 0.9800 0.126 Uiso calc R 1 1 . .
    H H24B 0.0994 0.8323 1.0352 0.126 Uiso calc R 1 1 . .
    H H24C 0.1477 0.6745 1.0117 0.126 Uiso calc R 1 1 . .
    C C25 0.64533(16) 0.5039(5) 0.64015(11) 0.0449(8) Uani d . 1 1 . .
    H H25 0.6665 0.4996 0.6113 0.054 Uiso calc R 1 1 . .
    C C26 0.60133(16) 0.6621(5) 0.64606(11) 0.0462(8) Uani d . 1 1 . .
    H H26 0.5934 0.7659 0.6216 0.055 Uiso calc R 1 1 . .
    C C27 0.56793(16) 0.6694(6) 0.68881(11) 0.0461(8) Uani d . 1 1 . .
    H H27 0.5381 0.7785 0.6928 0.055 Uiso calc R 1 1 . .
    C C28 0.57920(15) 0.5166(5) 0.72438(11) 0.0424(8) Uani d . 1 1 . .
    H H28 0.5562 0.5220 0.7523 0.051 Uiso calc R 1 1 . .
    C C29 0.62471(14) 0.3499(5) 0.72018(10) 0.0362(7) Uani d . 1 1 . .
    C C30 0.63511(14) 0.1831(5) 0.75665(10) 0.0371(7) Uani d . 1 1 . .
    C C31 0.67742(16) 0.0207(5) 0.74832(11) 0.0452(8) Uani d . 1 1 . .
    H H31 0.6829 -0.0925 0.7710 0.054 Uiso calc R 1 1 . .
    C C32 0.71299(16) 0.0197(6) 0.70637(11) 0.0462(8) Uani d . 1 1 . .
    H H32 0.7421 -0.0921 0.7026 0.055 Uiso calc R 1 1 . .
    C C33 0.70595(14) 0.1781(5) 0.67099(10) 0.0378(7) Uani d . 1 1 . .
    C C34 0.65981(14) 0.3453(5) 0.67696(10) 0.0366(7) Uani d . 1 1 . .
    C C35 0.74535(15) 0.1737(5) 0.62787(11) 0.0403(7) Uani d . 1 1 . .
    C C36 0.74759(17) -0.0110(6) 0.59848(12) 0.0491(8) Uani d . 1 1 . .
    H H36 0.7223 -0.1314 0.6051 0.059 Uiso calc R 1 1 . .
    C C37 0.78635(18) -0.0229(6) 0.55932(13) 0.0561(9) Uani d . 1 1 . .
    H H37 0.7863 -0.1480 0.5396 0.067 Uiso calc R 1 1 . .
    C C38 0.82476(17) 0.1528(6) 0.55015(12) 0.0517(9) Uani d . 1 1 . .
    C C39 0.82314(17) 0.3408(6) 0.57853(12) 0.0523(9) Uani d . 1 1 . .
    H H39 0.8483 0.4610 0.5717 0.063 Uiso calc R 1 1 . .
    C C40 0.78406(16) 0.3503(6) 0.61715(12) 0.0473(8) Uani d . 1 1 . .
    H H40 0.7836 0.4771 0.6364 0.057 Uiso calc R 1 1 . .
    C C41 0.8757(3) -0.0372(9) 0.48697(16) 0.0996(18) Uani d . 1 1 . .
    H H41A 0.8867 -0.1565 0.5087 0.149 Uiso calc R 1 1 . .
    H H41B 0.9083 -0.0150 0.4646 0.149 Uiso calc R 1 1 . .
    H H41C 0.8379 -0.0733 0.4691 0.149 Uiso calc R 1 1 . .
    C C42 0.59868(14) 0.1807(5) 0.80161(10) 0.0382(7) Uani d . 1 1 . .
    C C43 0.56057(17) 0.0038(5) 0.81173(12) 0.0481(8) Uani d . 1 1 . .
    H H43 0.5577 -0.1130 0.7897 0.058 Uiso calc R 1 1 . .
    C C44 0.52641(17) -0.0064(6) 0.85351(11) 0.0492(8) Uani d . 1 1 . .
    H H44 0.5008 -0.1269 0.8591 0.059 Uiso calc R 1 1 . .
    C C45 0.53109(15) 0.1648(5) 0.88663(10) 0.0423(8) Uani d . 1 1 . .
    C C46 0.56849(16) 0.3437(6) 0.87743(11) 0.0449(8) Uani d . 1 1 . .
    H H46 0.5711 0.4602 0.8995 0.054 Uiso calc R 1 1 . .
    C C47 0.60218(15) 0.3520(5) 0.83579(11) 0.0429(8) Uani d . 1 1 . .
    H H47 0.6276 0.4734 0.8304 0.051 Uiso calc R 1 1 . .
    C C48 0.4601(2) -0.0070(8) 0.93981(16) 0.0840(14) Uani d . 1 1 . .
    H H48A 0.4298 -0.0267 0.9137 0.126 Uiso calc R 1 1 . .
    H H48B 0.4394 0.0220 0.9695 0.126 Uiso calc R 1 1 . .
    H H48C 0.4847 -0.1390 0.9435 0.126 Uiso calc R 1 1 . .
    O O1 0.49974(12) 1.0013(4) 0.56346(8) 0.0566(7) Uani d . 1 1 . .
    O O2 0.15737(14) 0.9849(5) 0.99390(9) 0.0790(9) Uani d . 1 1 . .
    O O3 0.86713(14) 0.1572(5) 0.51385(10) 0.0776(9) Uani d . 1 1 . .
    O O4 0.49915(12) 0.1742(4) 0.92913(8) 0.0601(7) Uani d . 1 1 . .
loop_
    _atom_site_aniso_label
    _atom_site_aniso_U_11
    _atom_site_aniso_U_22
    _atom_site_aniso_U_33
    _atom_site_aniso_U_12
    _atom_site_aniso_U_13
    _atom_site_aniso_U_23
    C1 0.0435(19) 0.0480(19) 0.0377(16) 0.0002(16) 0.0024(14) -0.0006(14)
    C2 0.046(2) 0.0478(19) 0.0462(18) 0.0056(16) 0.0030(15) 0.0003(15)
    C3 0.052(2) 0.049(2) 0.0444(18) 0.0091(17) -0.0002(15) 0.0116(15)
    C4 0.0435(19) 0.0504(19) 0.0387(17) 0.0019(16) 0.0013(14) 0.0047(15)
    C5 0.0354(16) 0.0401(16) 0.0315(15) -0.0007(14) 0.0003(12) 0.0005(12)
    C6 0.0361(17) 0.0430(17) 0.0345(15) -0.0030(14) 0.0012(13) -0.0061(13)
    C7 0.049(2) 0.0444(18) 0.0445(18) 0.0045(16) 0.0057(15) 0.0011(15)
    C8 0.050(2) 0.0441(18) 0.0386(17) 0.0036(16) 0.0013(14) 0.0074(14)
    C9 0.0399(17) 0.0438(17) 0.0298(15) -0.0032(15) 0.0001(13) -0.0003(13)
    C10 0.0377(17) 0.0385(16) 0.0316(15) -0.0035(14) -0.0012(12) -0.0008(12)
    C11 0.0422(18) 0.0429(18) 0.0322(15) 0.0007(15) 0.0000(13) 0.0025(13)
    C12 0.049(2) 0.0512(19) 0.0364(16) -0.0076(16) -0.0023(14) -0.0017(15)
    C13 0.054(2) 0.053(2) 0.0334(16) -0.0058(17) -0.0008(14) -0.0100(15)
    C14 0.0452(19) 0.0519(19) 0.0288(15) 0.0021(16) 0.0032(13) 0.0017(14)
    C15 0.058(2) 0.049(2) 0.0422(18) -0.0116(17) 0.0083(16) -0.0018(15)
    C16 0.065(2) 0.0427(18) 0.0357(16) -0.0100(17) 0.0066(15) -0.0064(14)
    C17 0.074(3) 0.081(3) 0.050(2) -0.015(2) 0.019(2) 0.003(2)
    C18 0.0351(17) 0.0437(17) 0.0370(16) 0.0006(14) 0.0012(13) -0.0016(13)
    C19 0.047(2) 0.0501(19) 0.0420(17) -0.0064(16) 0.0039(15) -0.0079(15)
    C20 0.047(2) 0.059(2) 0.0424(18) -0.0118(17) 0.0060(15) -0.0031(16)
    C21 0.049(2) 0.066(2) 0.0374(17) -0.0028(19) 0.0113(15) -0.0043(16)
    C22 0.066(2) 0.059(2) 0.051(2) -0.013(2) 0.0132(18) -0.0207(18)
    C23 0.057(2) 0.052(2) 0.0493(19) -0.0100(18) 0.0128(17) -0.0088(16)
    C24 0.078(3) 0.116(4) 0.059(3) -0.024(3) 0.026(2) 0.001(3)
    C25 0.0458(19) 0.0479(19) 0.0409(17) 0.0011(16) 0.0035(14) 0.0043(15)
    C26 0.050(2) 0.0440(18) 0.0443(18) 0.0094(16) -0.0009(15) 0.0122(15)
    C27 0.046(2) 0.0485(19) 0.0440(18) 0.0077(16) 0.0039(15) 0.0007(15)
    C28 0.0443(19) 0.0447(18) 0.0382(16) 0.0018(16) 0.0031(14) -0.0010(14)
    C29 0.0359(17) 0.0356(16) 0.0368(16) -0.0027(14) 0.0007(13) -0.0039(13)
    C30 0.0376(17) 0.0391(17) 0.0343(15) -0.0002(14) -0.0017(13) -0.0005(13)
    C31 0.052(2) 0.0430(18) 0.0411(17) 0.0063(16) 0.0026(15) 0.0075(14)
    C32 0.045(2) 0.0456(19) 0.0484(19) 0.0078(16) 0.0032(15) -0.0010(15)
    C33 0.0375(17) 0.0402(17) 0.0358(15) -0.0003(14) 0.0003(13) -0.0026(13)
    C34 0.0351(16) 0.0387(16) 0.0357(15) -0.0008(14) -0.0008(12) -0.0025(13)
    C35 0.0400(18) 0.0430(18) 0.0378(16) 0.0041(15) 0.0013(13) 0.0002(14)
    C36 0.052(2) 0.0454(19) 0.0501(19) 0.0012(17) 0.0084(16) -0.0033(16)
    C37 0.066(3) 0.054(2) 0.048(2) 0.009(2) 0.0048(18) -0.0102(17)
    C38 0.052(2) 0.064(2) 0.0405(18) 0.0125(19) 0.0116(16) 0.0080(17)
    C39 0.052(2) 0.053(2) 0.052(2) -0.0006(18) 0.0096(16) 0.0072(17)
    C40 0.048(2) 0.0461(19) 0.0477(19) -0.0004(16) 0.0043(15) -0.0035(15)
    C41 0.126(5) 0.119(4) 0.056(3) 0.029(4) 0.033(3) -0.009(3)
    C42 0.0393(18) 0.0422(17) 0.0327(15) 0.0039(15) -0.0022(13) 0.0007(13)
    C43 0.062(2) 0.0400(18) 0.0430(18) -0.0083(17) 0.0067(16) -0.0051(14)
    C44 0.059(2) 0.0448(19) 0.0444(18) -0.0086(17) 0.0072(16) 0.0038(15)
    C45 0.0447(19) 0.0513(19) 0.0309(15) -0.0027(16) 0.0003(13) 0.0015(14)
    C46 0.050(2) 0.0495(19) 0.0345(16) -0.0049(17) -0.0035(14) -0.0091(14)
    C47 0.0418(19) 0.0453(18) 0.0412(17) -0.0054(15) -0.0034(14) -0.0024(14)
    C48 0.100(4) 0.088(3) 0.066(3) -0.027(3) 0.033(3) 0.004(2)
    O1 0.0658(17) 0.0693(16) 0.0355(12) -0.0087(14) 0.0114(11) -0.0048(11)
    O2 0.087(2) 0.096(2) 0.0561(16) -0.0194(18) 0.0347(15) -0.0180(15)
    O3 0.083(2) 0.090(2) 0.0618(17) 0.0176(17) 0.0337(15) 0.0066(16)
    O4 0.0695(17) 0.0706(17) 0.0412(13) -0.0107(14) 0.0150(12) -0.0020(12)
_geom_special_details
;
 All esds (except the esd in the dihedral angle between two l.s. planes)
 are estimated using the full covariance matrix.  The cell esds are taken
 into account individually in the estimation of esds in distances, angles
 and torsion angles; correlations between esds in cell parameters are only
 used when they are defined by crystal symmetry.  An approximate (isotropic)
 treatment of cell esds is used for estimating esds involving l.s. planes.
;
loop_
    _geom_bond_atom_site_label_1
    _geom_bond_atom_site_label_2
    _geom_bond_site_symmetry_2
    _geom_bond_distance
    _geom_bond_publ_flag
    C1 C2 . 1.364(4) ?
    C1 C10 . 1.408(4) ?
    C1 H1 . 0.9300 ?
    C2 C3 . 1.401(4) ?
    C2 H2 . 0.9300 ?
    C3 C4 . 1.356(4) ?
    C3 H3 . 0.9300 ?
    C4 C5 . 1.414(4) ?
    C4 H4 . 0.9300 ?
    C5 C10 . 1.427(4) ?
    C5 C6 . 1.428(4) ?
    C6 C7 . 1.379(4) ?
    C6 C18 . 1.488(4) ?
    C7 C8 . 1.409(4) ?
    C7 H7 . 0.9300 ?
    C8 C9 . 1.372(4) ?
    C8 H8 . 0.9300 ?
    C9 C10 . 1.437(4) ?
    C9 C11 . 1.491(4) ?
    C11 C16 . 1.383(4) ?
    C11 C12 . 1.395(4) ?
    C12 C13 . 1.384(4) ?
    C12 H12 . 0.9300 ?
    C13 C14 . 1.385(5) ?
    C13 H13 . 0.9300 ?
    C14 C15 . 1.369(4) ?
    C14 O1 . 1.377(3) ?
    C15 C16 . 1.389(4) ?
    C15 H15 . 0.9300 ?
    C16 H16 . 0.9300 ?
    C17 O1 . 1.422(4) ?
    C17 H17A . 0.9600 ?
    C17 H17B . 0.9600 ?
    C17 H17C . 0.9600 ?
    C18 C19 . 1.383(4) ?
    C18 C23 . 1.388(4) ?
    C19 C20 . 1.389(4) ?
    C19 H19 . 0.9300 ?
    C20 C21 . 1.375(5) ?
    C20 H20 . 0.9300 ?
    C21 C22 . 1.372(5) ?
    C21 O2 . 1.378(4) ?
    C22 C23 . 1.385(5) ?
    C22 H22 . 0.9300 ?
    C23 H23 . 0.9300 ?
    C24 O2 . 1.407(5) ?
    C24 H24A . 0.9600 ?
    C24 H24B . 0.9600 ?
    C24 H24C . 0.9600 ?
    C25 C26 . 1.360(4) ?
    C25 C34 . 1.419(4) ?
    C25 H25 . 0.9300 ?
    C26 C27 . 1.401(4) ?
    C26 H26 . 0.9300 ?
    C27 C28 . 1.360(4) ?
    C27 H27 . 0.9300 ?
    C28 C29 . 1.413(4) ?
    C28 H28 . 0.9300 ?
    C29 C34 . 1.432(4) ?
    C29 C30 . 1.433(4) ?
    C30 C31 . 1.364(4) ?
    C30 C42 . 1.488(4) ?
    C31 C32 . 1.408(4) ?
    C31 H31 . 0.9300 ?
    C32 C33 . 1.369(4) ?
    C32 H32 . 0.9300 ?
    C33 C34 . 1.431(4) ?
    C33 C35 . 1.484(4) ?
    C35 C36 . 1.379(4) ?
    C35 C40 . 1.392(4) ?
    C36 C37 . 1.389(5) ?
    C36 H36 . 0.9300 ?
    C37 C38 . 1.375(5) ?
    C37 H37 . 0.9300 ?
    C38 O3 . 1.378(4) ?
    C38 C39 . 1.378(5) ?
    C39 C40 . 1.380(4) ?
    C39 H39 . 0.9300 ?
    C40 H40 . 0.9300 ?
    C41 O3 . 1.403(5) ?
    C41 H41A . 0.9600 ?
    C41 H41B . 0.9600 ?
    C41 H41C . 0.9600 ?
    C42 C43 . 1.382(4) ?
    C42 C47 . 1.398(4) ?
    C43 C44 . 1.388(4) ?
    C43 H43 . 0.9300 ?
    C44 C45 . 1.379(4) ?
    C44 H44 . 0.9300 ?
    C45 C46 . 1.377(4) ?
    C45 O4 . 1.379(3) ?
    C46 C47 . 1.379(4) ?
    C46 H46 . 0.9300 ?
    C47 H47 . 0.9300 ?
    C48 O4 . 1.418(5) ?
    C48 H48A . 0.9600 ?
    C48 H48B . 0.9600 ?
    C48 H48C . 0.9600 ?
loop_
    _geom_angle_atom_site_label_1
    _geom_angle_atom_site_label_2
    _geom_angle_atom_site_label_3
    _geom_angle_site_symmetry_1
    _geom_angle_site_symmetry_3
    _geom_angle
    _geom_angle_publ_flag
    C2 C1 C10 . . 121.9(3) ?
    C2 C1 H1 . . 119.1 ?
    C10 C1 H1 . . 119.1 ?
    C1 C2 C3 . . 119.4(3) ?
    C1 C2 H2 . . 120.3 ?
    C3 C2 H2 . . 120.3 ?
    C4 C3 C2 . . 120.6(3) ?
    C4 C3 H3 . . 119.7 ?
    C2 C3 H3 . . 119.7 ?
    C3 C4 C5 . . 121.6(3) ?
    C3 C4 H4 . . 119.2 ?
    C5 C4 H4 . . 119.2 ?
    C4 C5 C10 . . 117.9(3) ?
    C4 C5 C6 . . 121.9(3) ?
    C10 C5 C6 . . 120.1(3) ?
    C7 C6 C5 . . 118.6(3) ?
    C7 C6 C18 . . 120.8(3) ?
    C5 C6 C18 . . 120.6(3) ?
    C6 C7 C8 . . 121.0(3) ?
    C6 C7 H7 . . 119.5 ?
    C8 C7 H7 . . 119.5 ?
    C9 C8 C7 . . 122.5(3) ?
    C9 C8 H8 . . 118.8 ?
    C7 C8 H8 . . 118.8 ?
    C8 C9 C10 . . 118.1(3) ?
    C8 C9 C11 . . 120.7(3) ?
    C10 C9 C11 . . 121.2(3) ?
    C1 C10 C5 . . 118.5(3) ?
    C1 C10 C9 . . 121.8(3) ?
    C5 C10 C9 . . 119.6(3) ?
    C16 C11 C12 . . 117.2(3) ?
    C16 C11 C9 . . 120.3(3) ?
    C12 C11 C9 . . 122.6(3) ?
    C13 C12 C11 . . 121.2(3) ?
    C13 C12 H12 . . 119.4 ?
    C11 C12 H12 . . 119.4 ?
    C12 C13 C14 . . 120.0(3) ?
    C12 C13 H13 . . 120.0 ?
    C14 C13 H13 . . 120.0 ?
    C15 C14 O1 . . 124.4(3) ?
    C15 C14 C13 . . 120.0(3) ?
    O1 C14 C13 . . 115.6(3) ?
    C14 C15 C16 . . 119.4(3) ?
    C14 C15 H15 . . 120.3 ?
    C16 C15 H15 . . 120.3 ?
    C11 C16 C15 . . 122.3(3) ?
    C11 C16 H16 . . 118.9 ?
    C15 C16 H16 . . 118.9 ?
    O1 C17 H17A . . 109.5 ?
    O1 C17 H17B . . 109.5 ?
    H17A C17 H17B . . 109.5 ?
    O1 C17 H17C . . 109.5 ?
    H17A C17 H17C . . 109.5 ?
    H17B C17 H17C . . 109.5 ?
    C19 C18 C23 . . 117.2(3) ?
    C19 C18 C6 . . 121.8(3) ?
    C23 C18 C6 . . 121.0(3) ?
    C18 C19 C20 . . 122.0(3) ?
    C18 C19 H19 . . 119.0 ?
    C20 C19 H19 . . 119.0 ?
    C21 C20 C19 . . 119.3(3) ?
    C21 C20 H20 . . 120.4 ?
    C19 C20 H20 . . 120.4 ?
    C22 C21 C20 . . 120.1(3) ?
    C22 C21 O2 . . 116.0(3) ?
    C20 C21 O2 . . 124.0(3) ?
    C21 C22 C23 . . 120.0(3) ?
    C21 C22 H22 . . 120.0 ?
    C23 C22 H22 . . 120.0 ?
    C22 C23 C18 . . 121.4(3) ?
    C22 C23 H23 . . 119.3 ?
    C18 C23 H23 . . 119.3 ?
    O2 C24 H24A . . 109.5 ?
    O2 C24 H24B . . 109.5 ?
    H24A C24 H24B . . 109.5 ?
    O2 C24 H24C . . 109.5 ?
    H24A C24 H24C . . 109.5 ?
    H24B C24 H24C . . 109.5 ?
    C26 C25 C34 . . 121.6(3) ?
    C26 C25 H25 . . 119.2 ?
    C34 C25 H25 . . 119.2 ?
    C25 C26 C27 . . 120.3(3) ?
    C25 C26 H26 . . 119.9 ?
    C27 C26 H26 . . 119.9 ?
    C28 C27 C26 . . 119.9(3) ?
    C28 C27 H27 . . 120.1 ?
    C26 C27 H27 . . 120.1 ?
    C27 C28 C29 . . 122.1(3) ?
    C27 C28 H28 . . 119.0 ?
    C29 C28 H28 . . 119.0 ?
    C28 C29 C34 . . 118.1(3) ?
    C28 C29 C30 . . 122.3(3) ?
    C34 C29 C30 . . 119.6(3) ?
    C31 C30 C29 . . 118.4(3) ?
    C31 C30 C42 . . 120.6(3) ?
    C29 C30 C42 . . 121.0(3) ?
    C30 C31 C32 . . 121.9(3) ?
    C30 C31 H31 . . 119.1 ?
    C32 C31 H31 . . 119.1 ?
    C33 C32 C31 . . 122.0(3) ?
    C33 C32 H32 . . 119.0 ?
    C31 C32 H32 . . 119.0 ?
    C32 C33 C34 . . 118.1(3) ?
    C32 C33 C35 . . 120.2(3) ?
    C34 C33 C35 . . 121.7(3) ?
    C25 C34 C33 . . 122.0(3) ?
    C25 C34 C29 . . 118.0(3) ?
    C33 C34 C29 . . 119.9(3) ?
    C36 C35 C40 . . 117.5(3) ?
    C36 C35 C33 . . 121.1(3) ?
    C40 C35 C33 . . 121.4(3) ?
    C35 C36 C37 . . 122.1(3) ?
    C35 C36 H36 . . 119.0 ?
    C37 C36 H36 . . 119.0 ?
    C38 C37 C36 . . 119.1(3) ?
    C38 C37 H37 . . 120.5 ?
    C36 C37 H37 . . 120.5 ?
    C37 C38 O3 . . 124.6(3) ?
    C37 C38 C39 . . 120.2(3) ?
    O3 C38 C39 . . 115.2(3) ?
    C38 C39 C40 . . 119.9(3) ?
    C38 C39 H39 . . 120.0 ?
    C40 C39 H39 . . 120.0 ?
    C39 C40 C35 . . 121.2(3) ?
    C39 C40 H40 . . 119.4 ?
    C35 C40 H40 . . 119.4 ?
    O3 C41 H41A . . 109.5 ?
    O3 C41 H41B . . 109.5 ?
    H41A C41 H41B . . 109.5 ?
    O3 C41 H41C . . 109.5 ?
    H41A C41 H41C . . 109.5 ?
    H41B C41 H41C . . 109.5 ?
    C43 C42 C47 . . 117.0(3) ?
    C43 C42 C30 . . 120.7(3) ?
    C47 C42 C30 . . 122.3(3) ?
    C42 C43 C44 . . 122.6(3) ?
    C42 C43 H43 . . 118.7 ?
    C44 C43 H43 . . 118.7 ?
    C45 C44 C43 . . 119.0(3) ?
    C45 C44 H44 . . 120.5 ?
    C43 C44 H44 . . 120.5 ?
    C46 C45 O4 . . 115.9(3) ?
    C46 C45 C44 . . 119.7(3) ?
    O4 C45 C44 . . 124.3(3) ?
    C45 C46 C47 . . 120.7(3) ?
    C45 C46 H46 . . 119.6 ?
    C47 C46 H46 . . 119.6 ?
    C46 C47 C42 . . 120.9(3) ?
    C46 C47 H47 . . 119.5 ?
    C42 C47 H47 . . 119.5 ?
    O4 C48 H48A . . 109.5 ?
    O4 C48 H48B . . 109.5 ?
    H48A C48 H48B . . 109.5 ?
    O4 C48 H48C . . 109.5 ?
    H48A C48 H48C . . 109.5 ?
    H48B C48 H48C . . 109.5 ?
    C14 O1 C17 . . 117.5(3) ?
    C21 O2 C24 . . 117.5(3) ?
    C38 O3 C41 . . 118.0(4) ?
    C45 O4 C48 . . 117.5(3) ?
loop_
    _geom_torsion_atom_site_label_1
    _geom_torsion_atom_site_label_2
    _geom_torsion_atom_site_label_3
    _geom_torsion_atom_site_label_4
    _geom_torsion_site_symmetry_1
    _geom_torsion_site_symmetry_2
    _geom_torsion_site_symmetry_3
    _geom_torsion_site_symmetry_4
    _geom_torsion
    _geom_torsion_publ_flag
    C10 C1 C2 C3 . . . . -1.1(5) ?
    C1 C2 C3 C4 . . . . 0.7(5) ?
    C2 C3 C4 C5 . . . . 0.7(5) ?
    C3 C4 C5 C10 . . . . -1.7(5) ?
    C3 C4 C5 C6 . . . . -178.9(3) ?
    C4 C5 C6 C7 . . . . 174.2(3) ?
    C10 C5 C6 C7 . . . . -3.0(4) ?
    C4 C5 C6 C18 . . . . -5.8(4) ?
    C10 C5 C6 C18 . . . . 177.1(3) ?
    C5 C6 C7 C8 . . . . 1.5(5) ?
    C18 C6 C7 C8 . . . . -178.5(3) ?
    C6 C7 C8 C9 . . . . 1.4(5) ?
    C7 C8 C9 C10 . . . . -2.6(5) ?
    C7 C8 C9 C11 . . . . 179.3(3) ?
    C2 C1 C10 C5 . . . . 0.1(5) ?
    C2 C1 C10 C9 . . . . 176.8(3) ?
    C4 C5 C10 C1 . . . . 1.3(4) ?
    C6 C5 C10 C1 . . . . 178.5(3) ?
    C4 C5 C10 C9 . . . . -175.5(3) ?
    C6 C5 C10 C9 . . . . 1.7(4) ?
    C8 C9 C10 C1 . . . . -175.6(3) ?
    C11 C9 C10 C1 . . . . 2.4(4) ?
    C8 C9 C10 C5 . . . . 1.1(4) ?
    C11 C9 C10 C5 . . . . 179.1(3) ?
    C8 C9 C11 C16 . . . . 63.9(4) ?
    C10 C9 C11 C16 . . . . -114.1(4) ?
    C8 C9 C11 C12 . . . . -116.7(4) ?
    C10 C9 C11 C12 . . . . 65.3(4) ?
    C16 C11 C12 C13 . . . . -0.6(5) ?
    C9 C11 C12 C13 . . . . 179.9(3) ?
    C11 C12 C13 C14 . . . . 0.9(5) ?
    C12 C13 C14 C15 . . . . -0.4(5) ?
    C12 C13 C14 O1 . . . . 179.5(3) ?
    O1 C14 C15 C16 . . . . 179.7(3) ?
    C13 C14 C15 C16 . . . . -0.3(5) ?
    C12 C11 C16 C15 . . . . -0.1(5) ?
    C9 C11 C16 C15 . . . . 179.3(3) ?
    C14 C15 C16 C11 . . . . 0.6(5) ?
    C7 C6 C18 C19 . . . . 120.9(4) ?
    C5 C6 C18 C19 . . . . -59.1(4) ?
    C7 C6 C18 C23 . . . . -58.8(4) ?
    C5 C6 C18 C23 . . . . 121.2(3) ?
    C23 C18 C19 C20 . . . . 0.1(5) ?
    C6 C18 C19 C20 . . . . -179.6(3) ?
    C18 C19 C20 C21 . . . . -0.3(5) ?
    C19 C20 C21 C22 . . . . -0.1(6) ?
    C19 C20 C21 O2 . . . . 179.4(3) ?
    C20 C21 C22 C23 . . . . 0.6(6) ?
    O2 C21 C22 C23 . . . . -178.9(3) ?
    C21 C22 C23 C18 . . . . -0.8(6) ?
    C19 C18 C23 C22 . . . . 0.4(5) ?
    C6 C18 C23 C22 . . . . -179.9(3) ?
    C34 C25 C26 C27 . . . . -1.3(5) ?
    C25 C26 C27 C28 . . . . -0.5(5) ?
    C26 C27 C28 C29 . . . . 1.0(5) ?
    C27 C28 C29 C34 . . . . 0.4(5) ?
    C27 C28 C29 C30 . . . . -177.5(3) ?
    C28 C29 C30 C31 . . . . 176.2(3) ?
    C34 C29 C30 C31 . . . . -1.6(4) ?
    C28 C29 C30 C42 . . . . -1.2(4) ?
    C34 C29 C30 C42 . . . . -179.0(3) ?
    C29 C30 C31 C32 . . . . 3.3(5) ?
    C42 C30 C31 C32 . . . . -179.4(3) ?
    C30 C31 C32 C33 . . . . -1.8(5) ?
    C31 C32 C33 C34 . . . . -1.5(5) ?
    C31 C32 C33 C35 . . . . 178.6(3) ?
    C26 C25 C34 C33 . . . . 179.9(3) ?
    C26 C25 C34 C29 . . . . 2.6(5) ?
    C32 C33 C34 C25 . . . . -174.1(3) ?
    C35 C33 C34 C25 . . . . 5.7(5) ?
    C32 C33 C34 C29 . . . . 3.0(4) ?
    C35 C33 C34 C29 . . . . -177.1(3) ?
    C28 C29 C34 C25 . . . . -2.1(4) ?
    C30 C29 C34 C25 . . . . 175.8(3) ?
    C28 C29 C34 C33 . . . . -179.4(3) ?
    C30 C29 C34 C33 . . . . -1.5(4) ?
    C32 C33 C35 C36 . . . . 56.0(4) ?
    C34 C33 C35 C36 . . . . -123.9(3) ?
    C32 C33 C35 C40 . . . . -120.3(4) ?
    C34 C33 C35 C40 . . . . 59.8(4) ?
    C40 C35 C36 C37 . . . . -0.4(5) ?
    C33 C35 C36 C37 . . . . -176.8(3) ?
    C35 C36 C37 C38 . . . . 1.5(5) ?
    C36 C37 C38 O3 . . . . 177.0(3) ?
    C36 C37 C38 C39 . . . . -2.2(5) ?
    C37 C38 C39 C40 . . . . 1.8(5) ?
    O3 C38 C39 C40 . . . . -177.5(3) ?
    C38 C39 C40 C35 . . . . -0.8(5) ?
    C36 C35 C40 C39 . . . . 0.1(5) ?
    C33 C35 C40 C39 . . . . 176.5(3) ?
    C31 C30 C42 C43 . . . . -59.6(4) ?
    C29 C30 C42 C43 . . . . 117.7(3) ?
    C31 C30 C42 C47 . . . . 119.0(3) ?
    C29 C30 C42 C47 . . . . -63.7(4) ?
    C47 C42 C43 C44 . . . . 0.5(5) ?
    C30 C42 C43 C44 . . . . 179.2(3) ?
    C42 C43 C44 C45 . . . . -0.8(5) ?
    C43 C44 C45 C46 . . . . 1.1(5) ?
    C43 C44 C45 O4 . . . . 179.4(3) ?
    O4 C45 C46 C47 . . . . -179.6(3) ?
    C44 C45 C46 C47 . . . . -1.1(5) ?
    C45 C46 C47 C42 . . . . 0.8(5) ?
    C43 C42 C47 C46 . . . . -0.5(5) ?
    C30 C42 C47 C46 . . . . -179.1(3) ?
    C15 C14 O1 C17 . . . . -0.7(5) ?
    C13 C14 O1 C17 . . . . 179.4(3) ?
    C22 C21 O2 C24 . . . . -177.2(4) ?
    C20 C21 O2 C24 . . . . 3.4(6) ?
    C37 C38 O3 C41 . . . . -5.7(6) ?
    C39 C38 O3 C41 . . . . 173.5(4) ?
    C46 C45 O4 C48 . . . . 179.9(3) ?
    C44 C45 O4 C48 . . . . 1.5(5) ?
loop_
    _geom_hbond_atom_site_label_D
    _geom_hbond_atom_site_label_H
    _geom_hbond_atom_site_label_A
    _geom_hbond_site_symmetry_A
    _geom_hbond_distance_DH
    _geom_hbond_distance_HA
    _geom_hbond_distance_DA
    _geom_hbond_angle_DHA
    C2 H2 Cg1 . 0.93 2.76 3.531(4) 141
    C15 H15 Cg2 1_565 0.93 2.96 3.737(4) 142
    C27 H27 Cg3 . 0.93 2.81 3.610(4) 145
_iucr_refine_instructions_details
;
TITL AKMJK2_a.res in P2(1)/n
CELL  0.71073  21.5500   6.0366  27.4915   90.000   92.111   90.000
ZERR     8.00   0.0008   0.0002   0.0009    0.000    0.001    0.000
LATT   1
SYMM  1/2 - X, 1/2 + Y, 1/2 - Z
SFAC  C     H     O
UNIT  192   160   16
MERG   2
FMAP   2
PLAN   20
OMIT  0  0  2
OMIT  0  6  1
BOND   $H
ACTA
CONF
L.S.  12
WGHT    0.123800    3.814300
FVAR       0.26073
C1    1    0.423223    0.644993    0.767036    11.00000    0.04346    0.04802 =
         0.03773   -0.00057    0.00243    0.00023
AFIX  43
H1    2    0.445346    0.643067    0.738625    11.00000   -1.20000
AFIX   0
C2    1    0.435793    0.488702    0.801839    11.00000    0.04637    0.04785 =
         0.04621    0.00033    0.00298    0.00565
AFIX  43
H2    2    0.465596    0.380391    0.796893    11.00000   -1.20000
AFIX   0
C3    1    0.403436    0.492671    0.845107    11.00000    0.05170    0.04933 =
         0.04444    0.01164   -0.00020    0.00911
AFIX  43
H3    2    0.412205    0.387356    0.869075    11.00000   -1.20000
AFIX   0
C4    1    0.359457    0.648628    0.852359    11.00000    0.04352    0.05036 =
         0.03869    0.00471    0.00132    0.00191
AFIX  43
H4    2    0.338859    0.649231    0.881496    11.00000   -1.20000
AFIX   0
C5    1    0.344140    0.810412    0.816696    11.00000    0.03540    0.04011 =
         0.03146    0.00049    0.00025   -0.00072
C6    1    0.298639    0.977498    0.824459    11.00000    0.03612    0.04300 =
         0.03451   -0.00607    0.00120   -0.00299
C7    1    0.290165    1.141599    0.789981    11.00000    0.04861    0.04439 =
         0.04450    0.00106    0.00572    0.00449
AFIX  43
H7    2    0.261380    1.253365    0.794950    11.00000   -1.20000
AFIX   0
C8    1    0.324450    1.142536    0.747339    11.00000    0.05024    0.04411 =
         0.03855    0.00738    0.00126    0.00355
AFIX  43
H8    2    0.318231    1.257439    0.725158    11.00000   -1.20000
AFIX   0
C9    1    0.366668    0.980296    0.737309    11.00000    0.03987    0.04381 =
         0.02978   -0.00032    0.00011   -0.00315
C10   1    0.377701    0.809183    0.772899    11.00000    0.03766    0.03851 =
         0.03160   -0.00077   -0.00117   -0.00348
C11   1    0.401479    0.986295    0.691456    11.00000    0.04219    0.04294 =
         0.03224    0.00245    0.00002    0.00069
C12   1    0.395297    0.822316    0.655831    11.00000    0.04895    0.05122 =
         0.03639   -0.00167   -0.00230   -0.00762
AFIX  43
H12   2    0.368575    0.703895    0.660540    11.00000   -1.20000
AFIX   0
C13   1    0.428237    0.832804    0.613607    11.00000    0.05433    0.05288 =
         0.03337   -0.01004   -0.00083   -0.00577
AFIX  43
H13   2    0.423100    0.723100    0.590051    11.00000   -1.20000
AFIX   0
C14   1    0.468850    1.006634    0.606424    11.00000    0.04524    0.05187 =
         0.02882    0.00169    0.00318    0.00208
C15   1    0.476142    1.168911    0.640972    11.00000    0.05839    0.04855 =
         0.04218   -0.00176    0.00833   -0.01155
AFIX  43
H15   2    0.503508    1.285551    0.636393    11.00000   -1.20000
AFIX   0
C16   1    0.442264    1.157609    0.682925    11.00000    0.06532    0.04274 =
         0.03571   -0.00641    0.00660   -0.00995
AFIX  43
H16   2    0.447186    1.269152    0.706080    11.00000   -1.20000
AFIX   0
C17   1    0.541412    1.177869    0.554367    11.00000    0.07373    0.08112 =
         0.05042    0.00261    0.01941   -0.01487
AFIX 137
H17A  2    0.519749    1.316459    0.556050    11.00000   -1.50000
H17B  2    0.557699    1.160593    0.522554    11.00000   -1.50000
H17C  2    0.574926    1.175761    0.578355    11.00000   -1.50000
AFIX   0
C18   1    0.261245    0.974072    0.868895    11.00000    0.03514    0.04371 =
         0.03698   -0.00159    0.00124    0.00064
C19   1    0.223871    0.795945    0.879836    11.00000    0.04690    0.05007 =
         0.04203   -0.00790    0.00387   -0.00639
AFIX  43
H19   2    0.222323    0.674817    0.858923    11.00000   -1.20000
AFIX   0
C20   1    0.188580    0.792443    0.921103    11.00000    0.04736    0.05881 =
         0.04244   -0.00307    0.00600   -0.01182
AFIX  43
H20   2    0.163670    0.670930    0.927574    11.00000   -1.20000
AFIX   0
C21   1    0.190880    0.970652    0.952291    11.00000    0.04855    0.06648 =
         0.03738   -0.00426    0.01130   -0.00281
C22   1    0.227780    1.149310    0.942563    11.00000    0.06582    0.05894 =
         0.05133   -0.02071    0.01319   -0.01267
AFIX  43
H22   2    0.229587    1.269118    0.963835    11.00000   -1.20000
AFIX   0
C23   1    0.262337    1.151286    0.901077    11.00000    0.05709    0.05224 =
         0.04927   -0.00878    0.01284   -0.01003
AFIX  43
H23   2    0.286802    1.274007    0.894645    11.00000   -1.20000
AFIX   0
C24   1    0.121208    0.800514    1.006197    11.00000    0.07832    0.11624 =
         0.05901    0.00108    0.02623   -0.02390
AFIX 137
H24A  2    0.091807    0.768899    0.980034    11.00000   -1.50000
H24B  2    0.099435    0.832343    1.035227    11.00000   -1.50000
H24C  2    0.147713    0.674494    1.011718    11.00000   -1.50000
AFIX   0
C25   1    0.645334    0.503944    0.640154    11.00000    0.04580    0.04794 =
         0.04095    0.00427    0.00351    0.00114
AFIX  43
H25   2    0.666473    0.499573    0.611282    11.00000   -1.20000
AFIX   0
C26   1    0.601330    0.662092    0.646059    11.00000    0.05015    0.04396 =
         0.04426    0.01224   -0.00089    0.00940
AFIX  43
H26   2    0.593363    0.765886    0.621622    11.00000   -1.20000
AFIX   0
C27   1    0.567926    0.669378    0.688808    11.00000    0.04609    0.04848 =
         0.04397    0.00069    0.00391    0.00772
AFIX  43
H27   2    0.538099    0.778536    0.692842    11.00000   -1.20000
AFIX   0
C28   1    0.579199    0.516582    0.724375    11.00000    0.04426    0.04474 =
         0.03819   -0.00104    0.00309    0.00176
AFIX  43
H28   2    0.556238    0.521959    0.752339    11.00000   -1.20000
AFIX   0
C29   1    0.624714    0.349861    0.720179    11.00000    0.03593    0.03564 =
         0.03683   -0.00390    0.00067   -0.00266
C30   1    0.635107    0.183063    0.756649    11.00000    0.03762    0.03908 =
         0.03426   -0.00047   -0.00169   -0.00020
C31   1    0.677420    0.020736    0.748321    11.00000    0.05166    0.04301 =
         0.04108    0.00754    0.00265    0.00626
AFIX  43
H31   2    0.682943   -0.092524    0.771000    11.00000   -1.20000
AFIX   0
C32   1    0.712989    0.019656    0.706373    11.00000    0.04471    0.04561 =
         0.04843   -0.00102    0.00320    0.00775
AFIX  43
H32   2    0.742137   -0.092056    0.702597    11.00000   -1.20000
AFIX   0
C33   1    0.705946    0.178112    0.670988    11.00000    0.03750    0.04019 =
         0.03576   -0.00260    0.00031   -0.00027
C34   1    0.659812    0.345345    0.676960    11.00000    0.03509    0.03872 =
         0.03574   -0.00248   -0.00076   -0.00083
C35   1    0.745353    0.173734    0.627869    11.00000    0.03998    0.04302 =
         0.03782    0.00020    0.00125    0.00414
C36   1    0.747586   -0.011007    0.598483    11.00000    0.05238    0.04535 =
         0.05009   -0.00330    0.00844    0.00120
AFIX  43
H36   2    0.722334   -0.131420    0.605102    11.00000   -1.20000
AFIX   0
C37   1    0.786346   -0.022934    0.559323    11.00000    0.06643    0.05359 =
         0.04847   -0.01021    0.00485    0.00902
AFIX  43
H37   2    0.786318   -0.148038    0.539580    11.00000   -1.20000
AFIX   0
C38   1    0.824756    0.152794    0.550153    11.00000    0.05154    0.06390 =
         0.04055    0.00799    0.01159    0.01254
C39   1    0.823138    0.340800    0.578533    11.00000    0.05211    0.05293 =
         0.05233    0.00724    0.00958   -0.00058
AFIX  43
H39   2    0.848335    0.461047    0.571671    11.00000   -1.20000
AFIX   0
C40   1    0.784063    0.350347    0.617153    11.00000    0.04811    0.04610 =
         0.04773   -0.00354    0.00435   -0.00036
AFIX  43
H40   2    0.783592    0.477101    0.636364    11.00000   -1.20000
AFIX   0
C41   1    0.875664   -0.037240    0.486969    11.00000    0.12553    0.11931 =
         0.05626   -0.00929    0.03251    0.02929
AFIX 137
H41A  2    0.886660   -0.156486    0.508725    11.00000   -1.50000
H41B  2    0.908310   -0.015005    0.464640    11.00000   -1.50000
H41C  2    0.837865   -0.073295    0.469145    11.00000   -1.50000
AFIX   0
C42   1    0.598680    0.180668    0.801609    11.00000    0.03929    0.04225 =
         0.03274    0.00071   -0.00222    0.00385
C43   1    0.560572    0.003804    0.811732    11.00000    0.06163    0.04000 =
         0.04299   -0.00509    0.00666   -0.00831
AFIX  43
H43   2    0.557691   -0.112971    0.789699    11.00000   -1.20000
AFIX   0
C44   1    0.526412   -0.006404    0.853512    11.00000    0.05873    0.04483 =
         0.04437    0.00381    0.00719   -0.00864
AFIX  43
H44   2    0.500753   -0.126949    0.859074    11.00000   -1.20000
AFIX   0
C45   1    0.531090    0.164799    0.886634    11.00000    0.04469    0.05128 =
         0.03087    0.00153    0.00026   -0.00268
C46   1    0.568488    0.343717    0.877434    11.00000    0.05048    0.04946 =
         0.03446   -0.00909   -0.00349   -0.00493
AFIX  43
H46   2    0.571059    0.460245    0.899545    11.00000   -1.20000
AFIX   0
C47   1    0.602177    0.352045    0.835793    11.00000    0.04179    0.04527 =
         0.04123   -0.00242   -0.00344   -0.00536
AFIX  43
H47   2    0.627588    0.473417    0.830374    11.00000   -1.20000
AFIX   0
C48   1    0.460098   -0.007017    0.939810    11.00000    0.09980    0.08841 =
         0.06610    0.00424    0.03344   -0.02700
AFIX 137
H48A  2    0.429802   -0.026739    0.913688    11.00000   -1.50000
H48B  2    0.439386    0.021995    0.969471    11.00000   -1.50000
H48C  2    0.484659   -0.139033    0.943506    11.00000   -1.50000
AFIX   0
O1    3    0.499737    1.001314    0.563465    11.00000    0.06578    0.06934 =
         0.03549   -0.00481    0.01144   -0.00870
O2    3    0.157373    0.984938    0.993899    11.00000    0.08734    0.09598 =
         0.05608   -0.01801    0.03471   -0.01945
O3    3    0.867127    0.157183    0.513850    11.00000    0.08327    0.09011 =
         0.06181    0.00658    0.03372    0.01762
O4    3    0.499151    0.174198    0.929128    11.00000    0.06952    0.07059 =
         0.04116   -0.00195    0.01500   -0.01074
HKLF 4
REM  AKMJK2_a.res in P2(1)/n
REM R1 =  0.0773 for   4154 Fo > 4sig(Fo)  and  0.1554 for all   7894 data
REM    473 parameters refined using      0 restraints
END
;
data_global
_journal_date_recd_electronic     2020-02-03
_journal_date_accepted     2020-02-14
_journal_name_full     'IUCrData'
_journal_year     2020
_journal_volume     5
_journal_issue      2
_journal_page_first     0
_journal_page_last     0
_journal_paper_category     HO
_journal_paper_doi     10.1107/S2414314620002126
_journal_coeditor_code     TK4061
_publ_contact_author_name     'G. Srinivasan'
_publ_contact_author_address
;
   PG and Research Department of Physics
   Government Arts College for Men (Autonomous)
   Nandanam
   Chennai - 600 035
   India
;
_publ_contact_author_email     'agsv71@gmail.com'
_publ_contact_author_fax     ?
_publ_contact_author_phone     '91 9941429033'
_publ_section_title
;
1,4-Bis(4-methoxyphenyl)naphthalene
;
loop_
    _publ_author_name
    _publ_author_address
    'R. Manickam'
;  PG and Research Department of Physics
   Government Arts College for Men (Autonomous)
   Nandanam
   Chennai - 600 035
   India
;
    'G. Jagadeesan'
;  Department of Physics
   Jeppiar Engineering College
   Jeppiar Nagar
   OMR
   Chennai - 600 119
   India
;
    'J. Karunakaran'
;  Department of Organic Chemistry
   University of Madras
   Guindy Campus
   Chennai - 600 025
   India
;
    'G. Srinivasan'
;  PG and Research Department of Physics
   Government Arts College for Men (Autonomous)
   Nandanam
   Chennai - 600 035
   India
;
_publ_section_synopsis
;
Two independent molecules comprise the asymmetric unit of the title naphthalene
derivative, which exhibit very similar conformations. The pendant
4-methyoxybenzene rings are splayed out of the plane through the naphthalene
ring system.
;
