# Supplementary material for: 1,4-Bis­(4-meth­oxy­phen­yl)naphthalene
Source: IUCrdata. 2020 Feb 21;5(Pt 2):x200212. doi: 10.1107/S2414314620002126 (PMC9462186; doi:10.1107/S2414314620002126)
Supplement: Supplementary file 2 [file x-05-x200212-Isup2.hkl]

# 
# h,k,l, Fc-squared, Fo-squared, sigma(Fo-squared) and status flag 
# 
data_I
_shelx_title ' AKMJK2_a.res in P2(1)/n' 
_shelx_refln_list_code          4 
_shelx_F_calc_maximum      437.31 
_exptl_crystal_F_000      1440.00 
_reflns_d_resolution_high  0.7795 
 
loop_ 
 _symmetry_equiv_pos_as_xyz 
 'x, y, z' 
 '-x+1/2, y+1/2, -z+1/2' 
 '-x, -y, -z' 
 'x-1/2, -y-1/2, z-1/2' 
 
_cell_length_a    21.5500 
_cell_length_b     6.0366 
_cell_length_c    27.4915 
_cell_angle_alpha  90.000 
_cell_angle_beta   92.111 
_cell_angle_gamma  90.000 
 
_shelx_F_squared_multiplier     1.000 
 
loop_ 
 _refln_index_h 
 _refln_index_k 
 _refln_index_l 
 _refln_F_squared_calc 
 _refln_F_squared_meas 
 _refln_F_squared_sigma 
 _refln_observed_status 
   4   0   0     3034.79     2862.54     17.60 o 
   6   0   0     1317.35     1213.23     22.60 o 
   8   0   0      272.15      253.72      9.07 o 
  10   0   0        3.13        8.83      5.64 o 
  12   0   0        3.99       -0.96      6.85 o 
  14   0   0      413.02      400.03     24.43 o 
  16   0   0       61.21       41.87     14.17 o 
  18   0   0        3.55       10.25     15.73 o 
  20   0   0       10.10       17.13     17.59 o 
  22   0   0       38.46       15.38     18.55 o 
  24   0   0        0.00      -18.39     18.39 o 
  26   0   0      110.04      129.02     30.44 o 
   1   1   0     3683.25     3410.37     13.02 o 
   2   1   0     3123.30     2897.72     19.54 o 
   3   1   0    16839.52    15366.45     44.72 o 
   4   1   0     7400.24     6697.05     21.65 o 
   5   1   0    27962.43    26547.00     75.78 o 
   6   1   0     6359.60     6282.48     24.46 o 
   7   1   0       92.66       78.11      3.97 o 
   8   1   0       14.08       22.16      3.40 o 
   9   1   0     1880.82     2145.28     15.86 o 
  10   1   0      456.85      590.72      9.66 o 
  11   1   0      108.93      127.61      5.45 o 
  12   1   0      332.00      418.31     12.47 o 
  13   1   0      608.56      824.91     16.71 o 
  14   1   0       13.58        9.64      7.34 o 
  15   1   0      215.09      240.11     14.81 o 
  16   1   0      182.99      187.80     14.02 o 
  17   1   0       27.53        6.23      8.69 o 
  18   1   0      277.55      281.46     19.12 o 
  19   1   0        1.37       -5.18      9.35 o 
  20   1   0        1.75      -11.90     11.90 o 
  21   1   0        9.87      -10.09     13.64 o 
  22   1   0        1.41      -14.37     14.37 o 
  23   1   0       22.09       13.03     14.48 o 
  24   1   0      149.98      195.42     22.72 o 
  25   1   0        7.88       23.04     18.41 o 
  26   1   0       35.60       39.76     17.03 o 
  27   1   0       88.91      109.39     20.42 o 
   0   2   0     2503.90     2392.67     43.21 o 
   1   2   0       33.37       25.44      1.95 o 
   2   2   0       82.40       76.72      3.08 o 
   3   2   0     2611.62     2583.41     14.13 o 
   4   2   0     1219.70     1230.24      9.28 o 
   5   2   0      181.53      180.08      4.68 o 
   6   2   0       67.65       42.23      3.23 o 
   7   2   0      383.33      463.40      6.98 o 
   8   2   0      429.89      501.87      7.68 o 
   9   2   0        3.75        8.24      3.07 o 
  10   2   0       48.42       36.64      4.08 o 
  11   2   0      338.99      358.72     13.95 o 
  12   2   0       84.77       83.96      6.91 o 
  13   2   0       70.49       87.07      8.01 o 
  14   2   0       43.40       63.67      7.90 o 
  15   2   0      233.88      241.67     12.00 o 
  16   2   0       11.23       11.54      8.40 o 
  17   2   0       21.58       13.98      8.78 o 
  18   2   0      171.62      158.85     13.01 o 
  19   2   0      255.22      268.57     28.09 o 
  20   2   0      112.90       98.66     15.75 o 
  21   2   0       10.11        8.26     12.69 o 
  22   2   0        1.40       -8.31     13.18 o 
  23   2   0        0.04      -14.89     14.89 o 
  24   2   0        0.04      -14.04     14.04 o 
  25   2   0        5.06        2.66     17.10 o 
  26   2   0       16.65      -17.26     17.26 o 
   1   3   0        0.04        0.31      2.24 o 
   2   3   0       19.00       10.80      2.00 o 
   3   3   0       40.06       39.97      3.06 o 
   4   3   0        2.65        3.57      2.08 o 
   5   3   0      257.55      248.99      5.78 o 
   6   3   0        0.23       -2.80      2.80 o 
   7   3   0       34.39       25.00      3.44 o 
   8   3   0      146.54      155.36      5.77 o 
   9   3   0       78.66       66.88      4.19 o 
  10   3   0      129.67      139.75      7.63 o 
  11   3   0       26.08       35.50      6.70 o 
  12   3   0       21.80       39.65      7.73 o 
  13   3   0       16.11        4.17      7.55 o 
  14   3   0        5.10       -4.33      8.05 o 
  15   3   0        0.76       -6.59      8.15 o 
  16   3   0        0.58       11.23      8.69 o 
  17   3   0      120.55      105.62     12.83 o 
  18   3   0       22.28       -5.29     11.86 o 
  19   3   0       96.14       89.82     15.83 o 
  20   3   0       10.05        7.68     12.68 o 
  21   3   0        0.03      -13.29     13.29 o 
  22   3   0        0.03      -14.17     14.17 o 
  23   3   0        0.24      -14.56     14.56 o 
  24   3   0        0.30      -18.62     18.62 o 
  25   3   0        1.39      -19.30     19.30 o 
   0   4   0      410.06      387.22     10.39 o 
   1   4   0       80.85       98.07      3.70 o 
   2   4   0       54.00       44.13      3.32 o 
   3   4   0      335.69      333.05      7.28 o 
   4   4   0      238.61      240.81      6.82 o 
   5   4   0        9.13       10.78      3.42 o 
   6   4   0        8.68       15.13      2.87 o 
   7   4   0      406.96      449.81      8.60 o 
   8   4   0        4.19       -2.15      3.84 o 
   9   4   0      130.28      113.09      6.18 o 
  10   4   0        6.73       -4.88      4.88 o 
  11   4   0      127.31      145.95      9.66 o 
  12   4   0        9.19        8.77      7.26 o 
  13   4   0        1.25       -7.17      7.17 o 
  14   4   0        0.00       -8.61      8.61 o 
  15   4   0       29.23       11.96     10.24 o 
  16   4   0        0.00       -9.98      9.98 o 
  17   4   0        6.61       -3.92     12.39 o 
  18   4   0      124.09      109.58     17.27 o 
  19   4   0       24.93       -8.58     14.46 o 
  20   4   0       78.83       43.83     24.05 o 
  21   4   0        4.36      -17.64     17.64 o 
  22   4   0        0.29      -18.74     18.74 o 
  23   4   0        4.54      -12.59     22.66 o 
   1   5   0      832.34      890.38      7.73 o 
   2   5   0      115.91      138.86      7.28 o 
   3   5   0      159.62      180.56      6.18 o 
   4   5   0      508.89      542.92      8.55 o 
   5   5   0      114.39       97.55      5.54 o 
   6   5   0      303.58      265.41      9.71 o 
   7   5   0      145.39      125.48      6.62 o 
   8   5   0       17.09        0.70      5.06 o 
   9   5   0       89.86       89.34      7.78 o 
  10   5   0        2.53       -9.73      9.73 o 
  11   5   0       28.45       14.59     10.20 o 
  12   5   0       18.79       -2.85      9.93 o 
  13   5   0       74.70       62.05     14.35 o 
  14   5   0        7.42       22.86     13.20 o 
  15   5   0       22.91        0.38     13.95 o 
  16   5   0       51.58       20.38     14.57 o 
  17   5   0        8.58        5.24     16.03 o 
  18   5   0        5.96      -14.50     14.50 o 
  19   5   0        0.01      -16.50     16.50 o 
  20   5   0        6.56      -18.18     18.20 o 
  21   5   0        3.27      -17.88     17.88 o 
   0   6   0    11309.11    13244.69    147.97 o 
   1   6   0     1493.55     1817.42     55.74 o 
   2   6   0       10.19        9.74      9.98 o 
   3   6   0       12.12       14.32      9.90 o 
   4   6   0       40.65       18.20      9.00 o 
   5   6   0       11.33        9.29      6.66 o 
   6   6   0       73.73       62.32      9.42 o 
   7   6   0       15.98        6.76      8.66 o 
   8   6   0        0.33       -6.22      6.22 o 
   9   6   0       31.07       32.02     11.46 o 
  10   6   0        3.08       -8.13      8.13 o 
  11   6   0        3.51        6.64      9.12 o 
  12   6   0        3.77       -8.17     10.27 o 
  13   6   0       15.76       -9.43     11.48 o 
  14   6   0        6.75       -1.73     13.07 o 
  15   6   0        0.07      -13.22     14.46 o 
  16   6   0        0.17      -18.06     18.06 o 
  17   6   0        0.01      -15.86     15.86 o 
   1   7   0        0.12       34.23     15.64 o 
   2   7   0      149.71      111.65     27.09 o 
   3   7   0       49.57       71.47     21.16 o 
   4   7   0       48.12      116.73     23.86 o 
   5   7   0      447.66      380.74     45.43 o 
   6   7   0       13.13       25.70     12.41 o 
   7   7   0       51.28       44.13     14.46 o 
   8   7   0       16.42       -1.67     12.22 o 
   9   7   0        9.63       12.79     14.49 o 
  10   7   0       72.05      103.07     24.62 o 
  11   7   0        3.22        4.33     14.37 o 
 -27   0   1       12.78       47.79     20.48 o 
 -25   0   1      126.93      157.90     30.67 o 
 -23   0   1      191.55      308.83     53.51 o 
 -21   0   1       32.67       34.78     17.15 o 
 -19   0   1       15.88       23.83     15.53 o 
 -17   0   1       36.28       45.00     14.34 o 
 -15   0   1       21.53        7.88     11.43 o 
 -13   0   1       45.68       44.12      9.63 o 
 -11   0   1       43.31       58.20      6.17 o 
  -9   0   1       95.35       87.70      6.23 o 
  -7   0   1       42.27       37.50      5.04 o 
  -5   0   1        1.26       13.76      3.65 o 
  -3   0   1       82.73       69.03      4.75 o 
  -1   0   1        0.03       -0.35      0.35 o 
   1   0   1        2.89       -0.47      0.47 o 
   3   0   1       19.99       -2.66      2.66 o 
   5   0   1      177.04      150.67      8.68 o 
   7   0   1       89.27       91.23      6.16 o 
   9   0   1       45.84       49.89      5.58 o 
  11   0   1      321.85      348.78     15.85 o 
  13   0   1        6.01       19.34      8.66 o 
  15   0   1       55.94       50.51     13.81 o 
  17   0   1        5.00       -6.78     12.64 o 
  19   0   1        6.23      -12.16     12.16 o 
  21   0   1        2.90        2.54     14.28 o 
  23   0   1        0.14       -6.67     15.42 o 
  25   0   1        7.94       23.47     18.29 o 
  27   0   1      183.99      250.45     45.71 o 
 -27   1   1       39.83       49.82     19.39 o 
 -26   1   1      205.74      230.64     24.43 o 
 -25   1   1      127.63      124.36     19.58 o 
 -24   1   1      172.55      231.39     22.42 o 
 -23   1   1       49.99       85.65     18.45 o 
 -22   1   1        4.33      -13.59     13.59 o 
 -21   1   1       52.96       13.51     12.35 o 
 -20   1   1        8.51      -10.04     10.47 o 
 -19   1   1        0.71        0.33     11.02 o 
 -18   1   1        2.87        9.56      9.24 o 
 -17   1   1        0.74       -1.85      7.90 o 
 -16   1   1       63.10       61.88      9.70 o 
 -15   1   1        0.87       -3.51      7.91 o 
 -14   1   1        4.29       -6.17      6.17 o 
 -13   1   1      138.53      177.63      9.62 o 
 -12   1   1        3.19        6.46      5.16 o 
 -11   1   1      107.70      113.97      5.38 o 
 -10   1   1       41.12       33.35      4.15 o 
  -9   1   1      121.66      120.71      5.07 o 
  -8   1   1     1073.40     1046.82     10.43 o 
  -7   1   1       36.56       28.64      3.34 o 
  -6   1   1       60.10       53.74      3.22 o 
  -5   1   1     4298.45     4232.34     17.40 o 
  -4   1   1      678.03      629.81      6.22 o 
  -3   1   1     5404.05     4903.88     17.23 o 
  -2   1   1      112.00      113.16      3.94 o 
  -1   1   1      207.90      191.30      3.01 o 
   0   1   1        0.10        0.12      1.66 o 
   1   1   1     3319.56     3109.48     17.50 o 
   2   1   1    12825.43    12471.13     48.55 o 
   3   1   1     4021.34     3751.23     14.59 o 
   4   1   1       39.57       38.24      3.09 o 
   5   1   1     9452.42     8751.47     30.19 o 
   6   1   1    10088.14     9990.34     33.36 o 
   7   1   1       78.18       84.82      4.44 o 
   8   1   1      890.88      922.57     10.52 o 
   9   1   1      645.19      696.87     10.03 o 
  10   1   1      992.31     1070.39     12.19 o 
  11   1   1      628.65      694.28     10.62 o 
  12   1   1        2.37        9.62      5.49 o 
  13   1   1      260.71      276.09     13.54 o 
  14   1   1       60.30       63.78      8.37 o 
  15   1   1      124.02      119.99     10.30 o 
  16   1   1      111.60      117.72     10.75 o 
  17   1   1        6.87       18.69      8.89 o 
  18   1   1        2.93       -0.76      9.87 o 
  19   1   1       20.90       22.71     10.36 o 
  20   1   1        0.10      -11.73     11.73 o 
  21   1   1        1.56       -6.43     12.63 o 
  22   1   1        3.30      -13.76     13.76 o 
  23   1   1        2.31      -13.62     13.62 o 
  24   1   1       10.27        2.69     15.23 o 
  25   1   1       34.99       43.09     17.61 o 
  26   1   1        1.48       17.08     15.55 o 
  27   1   1       59.48       70.47     21.02 o 
 -26   2   1       18.26       -5.48     17.74 o 
 -25   2   1        6.45       -1.93     17.28 o 
 -24   2   1        1.25      -12.49     15.08 o 
 -23   2   1        0.61      -16.48     16.48 o 
 -22   2   1        7.40      -14.11     14.11 o 
 -21   2   1        0.71      -12.26     13.31 o 
 -20   2   1        1.13      -12.21     12.21 o 
 -19   2   1      352.75      360.54     28.31 o 
 -18   2   1      138.92      151.80     15.08 o 
 -17   2   1        0.68        0.04      9.21 o 
 -16   2   1        4.17       -4.43      9.10 o 
 -15   2   1      187.92      186.49     11.08 o 
 -14   2   1      222.89      236.46     11.13 o 
 -13   2   1      175.21      171.86      9.17 o 
 -12   2   1       60.48       47.04      6.39 o 
 -11   2   1       40.53       44.10      5.56 o 
 -10   2   1       79.36       95.78      5.37 o 
  -9   2   1       44.31       48.36      4.00 o 
  -8   2   1      960.12     1091.09     10.03 o 
  -7   2   1    11593.35    12705.64     39.89 o 
  -6   2   1      523.08      607.32      7.56 o 
  -5   2   1     1099.04     1089.42      9.30 o 
  -4   2   1     1483.10     1591.33     10.46 o 
  -3   2   1     1454.23     1436.14      9.20 o 
  -2   2   1      883.76      896.11      7.68 o 
  -1   2   1        2.00        3.51      1.04 o 
   0   2   1     2153.41     1954.71      9.51 o 
   1   2   1     1060.63      833.08      5.86 o 
   2   2   1     3438.07     3348.14     13.81 o 
   3   2   1     1014.58      929.21      7.34 o 
   4   2   1     2070.48     2080.21     12.53 o 
   5   2   1      868.72      800.37      7.62 o 
   6   2   1      143.24      140.79      3.98 o 
   7   2   1     2034.07     1973.52     14.25 o 
   8   2   1     4224.67     4674.63     24.07 o 
   9   2   1      142.51      163.75      7.04 o 
  10   2   1      396.22      395.32      7.87 o 
  11   2   1     2152.22     2413.26     24.47 o 
  12   2   1        0.63        1.42      5.12 o 
  13   2   1      591.03      678.99     14.69 o 
  14   2   1        1.45        7.30      6.54 o 
  15   2   1       13.93       23.83      7.55 o 
  16   2   1        0.51       -7.14      7.14 o 
  17   2   1        5.65       -0.14      7.89 o 
  18   2   1      209.34      211.32     19.84 o 
  19   2   1      140.94      129.86     20.55 o 
  20   2   1       20.26      -12.51     12.51 o 
  21   2   1       74.12       68.66     20.48 o 
  22   2   1       77.04       26.87     19.88 o 
  23   2   1       57.20       48.41     15.63 o 
  24   2   1        0.10       10.42     15.46 o 
  25   2   1       15.47       -5.59     18.26 o 
  26   2   1      152.95       94.05     36.54 o 
 -25   3   1        1.86      -19.54     19.54 o 
 -24   3   1        0.00      -14.53     14.53 o 
 -23   3   1        2.00      -15.68     15.68 o 
 -22   3   1       43.87       27.13     19.77 o 
 -21   3   1        3.68      -11.19     13.33 o 
 -20   3   1      720.80      697.21     40.39 o 
 -19   3   1       13.10       -5.14     13.00 o 
 -18   3   1      777.81      880.25     30.02 o 
 -17   3   1       66.86       60.24     12.54 o 
 -16   3   1      667.23      665.15     22.82 o 
 -15   3   1        7.80        3.20      9.27 o 
 -14   3   1        2.49       -6.55      7.06 o 
 -13   3   1        2.30        2.57      7.03 o 
 -12   3   1      272.46      314.76     12.70 o 
 -11   3   1        7.14       14.11      6.67 o 
 -10   3   1      168.43      155.31      6.56 o 
  -9   3   1        3.78       -4.15      4.15 o 
  -8   3   1     1850.04     2016.48     15.40 o 
  -7   3   1       61.54       80.60      4.51 o 
  -6   3   1        2.95       -2.83      2.94 o 
  -5   3   1        4.66       15.88      3.00 o 
  -4   3   1     4165.15     4431.66     20.90 o 
  -3   3   1        0.96       -0.27      1.54 o 
  -2   3   1      651.49      657.15      6.22 o 
  -1   3   1        2.08        0.41      2.00 o 
   0   3   1       70.91       67.27      2.78 o 
   1   3   1        0.01       -1.45      1.90 o 
   2   3   1     1121.34     1075.62     12.80 o 
   3   3   1       34.98       25.89      2.77 o 
   4   3   1      432.36      432.01      4.82 o 
   5   3   1      130.88      111.92      5.36 o 
   6   3   1        7.50       -2.62      2.62 o 
   7   3   1        8.22        4.67      2.42 o 
   8   3   1      679.74      671.05     10.55 o 
   9   3   1       85.13       98.47      7.05 o 
  10   3   1     4557.89     5092.62     38.10 o 
  11   3   1        7.47        6.83      6.49 o 
  12   3   1        1.15       -6.14      6.14 o 
  13   3   1       76.01       50.73      8.82 o 
  14   3   1       12.84        0.65      8.60 o 
  15   3   1       18.40        8.85      9.36 o 
  16   3   1      239.69      280.89     18.36 o 
  17   3   1        2.73       -9.05      9.05 o 
  18   3   1       15.98        8.15     12.00 o 
  19   3   1      101.20       76.45     15.44 o 
  20   3   1      975.56     1054.00     36.03 o 
  21   3   1      108.87       82.54     15.88 o 
  22   3   1       21.91       -4.85     16.35 o 
  23   3   1        4.01      -19.71     19.71 o 
  24   3   1       51.32        7.08     20.87 o 
  25   3   1        5.25      -21.00     21.36 o 
 -23   4   1        1.91      -19.27     19.27 o 
 -22   4   1       20.58      -17.71     17.71 o 
 -21   4   1        0.13      -17.00     17.00 o 
 -20   4   1       72.71       43.80     24.46 o 
 -19   4   1        2.57      -11.05     11.05 o 
 -18   4   1      332.62      267.86     21.72 o 
 -17   4   1       19.67       37.78     13.48 o 
 -16   4   1       39.12        8.36     12.07 o 
 -15   4   1      161.22      134.54     13.86 o 
 -14   4   1        3.84       -7.97      7.97 o 
 -13   4   1        0.41        5.61      7.47 o 
 -12   4   1        4.11        1.75      6.37 o 
 -11   4   1       30.16        9.32      6.69 o 
 -10   4   1        2.66       -4.64      4.64 o 
  -9   4   1        0.28       -3.98      3.98 o 
  -8   4   1      614.64      659.01     10.46 o 
  -7   4   1     1744.63     1969.18     16.13 o 
  -6   4   1      574.85      623.02      8.83 o 
  -5   4   1      610.35      674.97      8.25 o 
  -4   4   1      115.28      139.26      5.25 o 
  -3   4   1      878.26      858.80      8.73 o 
  -2   4   1        6.61       10.94      2.79 o 
  -1   4   1      126.38      117.24      3.95 o 
   0   4   1      791.12      763.73      7.52 o 
   1   4   1      380.22      331.63      4.73 o 
   2   4   1       90.51      105.25      3.92 o 
   3   4   1       12.52        1.06      4.37 o 
   4   4   1      726.81      708.83      9.54 o 
   5   4   1       91.81       94.14      6.22 o 
   6   4   1        0.26       -3.02      3.72 o 
   7   4   1       17.53       20.12      3.11 o 
   8   4   1      259.89      265.40      9.09 o 
   9   4   1        2.11       -4.29      5.26 o 
  10   4   1        9.69        9.81      5.17 o 
  11   4   1      477.02      489.23     22.12 o 
  12   4   1        3.49       -6.41      6.41 o 
  13   4   1       92.19       94.89      9.52 o 
  14   4   1        4.66        0.32      8.56 o 
  15   4   1       15.77        7.49      9.97 o 
  16   4   1        1.72       -3.46     11.54 o 
  17   4   1       60.21       64.33     14.93 o 
  18   4   1       92.76       81.85     17.20 o 
  19   4   1       72.75       39.74     15.57 o 
  20   4   1       40.66      -14.69     21.82 o 
  21   4   1       62.17       54.86     21.13 o 
  22   4   1       32.02       -5.29     20.36 o 
  23   4   1       40.99        3.38     21.82 o 
 -21   5   1       19.63      -15.51     19.54 o 
 -20   5   1        5.11      -17.69     17.69 o 
 -19   5   1        4.21      -16.93     16.93 o 
 -18   5   1        0.05      -14.93     14.93 o 
 -17   5   1       14.80      -14.10     14.10 o 
 -16   5   1       10.96       12.40     14.72 o 
 -15   5   1        1.03        2.39     12.54 o 
 -14   5   1       26.16        3.55     13.08 o 
 -13   5   1       21.70       14.38     12.40 o 
 -12   5   1       15.53        7.72     11.49 o 
 -11   5   1        4.82       11.72      9.93 o 
 -10   5   1        5.24       -1.47      9.38 o 
  -9   5   1       14.12        2.05      7.45 o 
  -8   5   1        0.47       -2.77      5.29 o 
  -7   5   1       25.58       27.25      6.31 o 
  -6   5   1       20.52        9.11      5.73 o 
  -5   5   1       23.43       20.55      4.22 o 
  -4   5   1        1.33       -3.13      3.13 o 
  -3   5   1      525.48      521.53      7.09 o 
  -2   5   1        3.06       -2.69      2.69 o 
  -1   5   1      235.82      252.10     10.57 o 
   0   5   1       19.19       25.08      4.33 o 
   1   5   1     1476.31     1501.16     13.19 o 
   2   5   1      139.48      170.25      7.03 o 
   3   5   1      699.50      759.44     15.34 o 
   4   5   1      252.58      261.47     10.08 o 
   5   5   1       14.55        7.05      4.21 o 
   6   5   1      927.00      922.38     12.70 o 
   7   5   1       54.05       61.45      4.98 o 
   8   5   1       90.39       90.67      7.28 o 
   9   5   1       41.79       24.25      8.29 o 
  10   5   1       24.95        3.11     10.11 o 
  11   5   1       55.50       30.48     11.50 o 
  12   5   1        5.65       11.97     11.14 o 
  13   5   1       28.18       21.25     12.69 o 
  14   5   1        1.54      -11.90     11.90 o 
  15   5   1       43.90       23.02     14.50 o 
  16   5   1       11.07        4.06     14.67 o 
  17   5   1        0.07       -6.25     14.56 o 
  18   5   1        0.01      -14.30     14.30 o 
  19   5   1        1.25      -24.19     24.19 o 
  20   5   1        0.62      -16.12     16.12 o 
  21   5   1        0.11      -21.06     21.06 o 
 -17   6   1        1.16      -14.78     14.78 o 
 -16   6   1        1.67      -13.80     13.80 o 
 -15   6   1        0.05      -12.30     12.30 o 
 -14   6   1        5.45        1.55     12.92 o 
 -13   6   1        3.15      -11.52     11.52 o 
 -12   6   1        1.53        2.12      9.96 o 
 -11   6   1        1.81       -9.93      9.93 o 
 -10   6   1        2.80       -8.53      8.53 o 
  -9   6   1        0.03       -7.13      7.13 o 
  -8   6   1        0.04       -3.17      6.37 o 
  -7   6   1        3.27       -5.89      5.89 o 
  -6   6   1        2.73       -4.26      5.04 o 
  -5   6   1        9.11        2.44      5.98 o 
  -4   6   1       17.29        5.78      9.16 o 
  -3   6   1        1.34       -5.18      8.13 o 
  -2   6   1        7.89       12.55      8.20 o 
  -1   6   1       54.81       92.29     12.14 o 
   1   6   1       58.58      112.89     19.22 o 
   2   6   1       86.72      100.99     12.05 o 
   3   6   1        9.03       -5.04      9.28 o 
   4   6   1       52.56       46.14      8.84 o 
   5   6   1        4.22       -3.90      7.52 o 
   6   6   1       18.59        1.36     10.09 o 
   7   6   1        1.39       -7.75      9.02 o 
   8   6   1        0.00       -7.82      9.38 o 
   9   6   1        0.09       -6.65      6.65 o 
  10   6   1        1.82       -7.28      7.28 o 
  11   6   1        0.51        1.91      8.45 o 
  12   6   1        4.28       -8.29     10.93 o 
  13   6   1        0.76       -0.63     12.02 o 
  14   6   1        6.28      -11.79     11.79 o 
  15   6   1        0.43      -13.06     13.85 o 
  16   6   1        2.15       -0.12     15.35 o 
  17   6   1        1.14      -14.99     14.99 o 
 -11   7   1        0.46      -13.57     13.57 o 
 -10   7   1        0.35      -13.11     13.11 o 
  -9   7   1        0.51       -0.34     13.88 o 
  -8   7   1        5.87      -10.25     10.25 o 
  -7   7   1        0.26      -12.87     13.07 o 
  -6   7   1        1.60       23.49     15.73 o 
  -5   7   1       74.89       61.20     16.97 o 
  -4   7   1        0.94        3.36     12.88 o 
  -3   7   1       10.34       17.60     14.35 o 
  -2   7   1       24.82       10.90     16.10 o 
  -1   7   1        9.55       -1.41     13.14 o 
   0   7   1        7.71       15.66     10.61 o 
   1   7   1        1.38       11.17     13.85 o 
   2   7   1      116.18      113.65     26.34 o 
   3   7   1        0.48       11.92     17.77 o 
   4   7   1       20.62       26.83     19.90 o 
   5   7   1       33.70       66.99     14.64 o 
   6   7   1       20.78       26.87     13.63 o 
   7   7   1        6.00       27.86     18.21 o 
   8   7   1        3.88       -1.74     16.71 o 
   9   7   1        2.18       -0.58     15.95 o 
  10   7   1       18.46       17.96     14.38 o 
  11   7   1        7.63       -0.75     14.04 o 
 -26   0   2     1215.93     1579.11     61.87 o 
 -24   0   2      158.47      161.73     22.91 o 
 -22   0   2      582.48      501.85     73.69 o 
 -20   0   2        3.07      -12.84     12.84 o 
 -18   0   2       65.17       47.68     19.25 o 
 -16   0   2      202.50      182.77     20.71 o 
 -14   0   2      264.99      278.14     16.22 o 
 -12   0   2     1751.75     1852.25     23.88 o 
 -10   0   2       49.68       55.06      5.66 o 
  -8   0   2     4014.63     3970.04     26.88 o 
  -6   0   2      476.19      451.75      9.52 o 
  -4   0   2     4395.93     4054.59     19.03 o 
  -2   0   2     1287.58     1142.40     21.02 o 
   4   0   2    33747.96    32005.14    117.42 o 
   6   0   2    35491.64    33368.66    137.93 o 
   8   0   2     3698.18     3623.00     30.42 o 
  10   0   2       52.90       43.15      6.28 o 
  12   0   2     3899.85     4144.63     41.13 o 
  14   0   2      294.44      384.06     27.83 o 
  16   0   2       35.58       44.50     13.86 o 
  18   0   2      275.59      268.70     30.72 o 
  20   0   2       51.15       47.90     14.76 o 
  22   0   2        1.86      -14.07     14.07 o 
  24   0   2       95.11       67.01     20.21 o 
  26   0   2       91.63      106.19     49.26 o 
 -27   1   2      195.54      211.58     38.73 o 
 -26   1   2       20.37       -3.76     16.08 o 
 -25   1   2      238.64      308.34     24.96 o 
 -24   1   2       70.19       86.67     18.31 o 
 -23   1   2      103.01      107.95     16.85 o 
 -22   1   2        4.09      -12.37     12.85 o 
 -21   1   2       40.70       28.25     12.41 o 
 -20   1   2       74.81       79.68     13.59 o 
 -19   1   2       39.61       18.80     12.60 o 
 -18   1   2        0.53       -9.29      9.29 o 
 -17   1   2      157.01      140.69     12.04 o 
 -16   1   2       31.69       18.65      8.96 o 
 -15   1   2      478.34      553.48     22.62 o 
 -14   1   2       79.74       83.10      8.46 o 
 -13   1   2      288.93      385.29     14.63 o 
 -12   1   2       45.95       77.24      6.35 o 
 -11   1   2      136.66      124.66      5.48 o 
 -10   1   2      437.23      512.14      8.64 o 
  -9   1   2      646.21      721.77      9.26 o 
  -8   1   2      336.61      380.55      7.02 o 
  -7   1   2     1397.38     1383.15     10.25 o 
  -6   1   2      251.23      247.64      6.45 o 
  -5   1   2      173.37      158.28      5.30 o 
  -4   1   2     1037.95      993.30      7.11 o 
  -3   1   2       17.70       19.56      2.03 o 
  -2   1   2      481.24      506.04      4.46 o 
  -1   1   2      375.87      332.96      3.52 o 
   0   1   2     1275.38     1154.28      7.98 o 
   1   1   2     2887.82     2638.47     10.73 o 
   2   1   2    55753.69    49033.12    260.65 o 
   3   1   2   163472.55   125343.43   1068.41 o 
   4   1   2     6357.78     5962.20     23.69 o 
   5   1   2     7905.49     7608.13     29.82 o 
   6   1   2    48024.89    44965.21    122.79 o 
   7   1   2      927.16      947.41     10.87 o 
   8   1   2      484.29      483.03      8.53 o 
   9   1   2       41.73       38.26      4.34 o 
  10   1   2     3425.39     3682.19     23.64 o 
  11   1   2      544.10      554.03     10.29 o 
  12   1   2      806.98      803.15     14.87 o 
  13   1   2     1500.77     1706.65     23.26 o 
  14   1   2      137.61      135.01     10.14 o 
  15   1   2      524.68      551.36     23.33 o 
  16   1   2       20.89       24.45      8.72 o 
  17   1   2       15.50        5.69      9.02 o 
  18   1   2      122.83      138.23     12.87 o 
  19   1   2        0.59       -4.84      9.39 o 
  20   1   2        1.06        5.68     11.76 o 
  21   1   2       27.22        4.87     12.93 o 
  22   1   2        5.58      -13.99     13.99 o 
  23   1   2        9.20       -6.33     12.88 o 
  24   1   2       62.80       50.33     16.08 o 
  25   1   2        6.21      -12.10     16.49 o 
  26   1   2       36.91       37.61     18.84 o 
  27   1   2        0.87      -16.86     16.86 o 
 -26   2   2        3.28      -15.22     15.22 o 
 -25   2   2       17.18      -20.00     20.00 o 
 -24   2   2       20.06       -1.85     15.53 o 
 -23   2   2        0.01      -14.75     14.75 o 
 -22   2   2        0.89        6.69     13.35 o 
 -21   2   2        1.38      -11.08     11.08 o 
 -20   2   2       13.11        5.57     12.49 o 
 -19   2   2       14.85       12.05     11.45 o 
 -18   2   2       65.46       31.46     12.42 o 
 -17   2   2       14.72       12.69      9.35 o 
 -16   2   2      102.19      106.81     11.55 o 
 -15   2   2       44.81       33.78      8.16 o 
 -14   2   2        4.08       15.37      6.74 o 
 -13   2   2       32.10       16.14      6.45 o 
 -12   2   2       67.63       75.30      6.74 o 
 -11   2   2        2.41        1.04      4.93 o 
 -10   2   2      364.97      444.34     10.25 o 
  -9   2   2        1.85       -1.94      3.10 o 
  -8   2   2       49.06       54.06      4.06 o 
  -7   2   2     7499.75     8360.05     30.98 o 
  -6   2   2     1588.12     1677.85     11.82 o 
  -5   2   2      101.11       86.14      3.74 o 
  -4   2   2      127.16      155.57      4.57 o 
  -3   2   2      246.85      209.73      4.76 o 
  -2   2   2      722.26      734.61      7.25 o 
  -1   2   2       12.70        7.82      2.07 o 
   0   2   2        5.18        3.10      2.16 o 
   1   2   2     1067.84      952.00      8.79 o 
   2   2   2     1256.76     1145.41      7.46 o 
   3   2   2     1304.30     1303.39     10.47 o 
   4   2   2        2.54        2.43      2.13 o 
   5   2   2      165.62      138.95      4.96 o 
   6   2   2      368.28      362.95      7.36 o 
   7   2   2      213.01      239.72      7.60 o 
   8   2   2     3722.69     3886.51     23.78 o 
   9   2   2       15.65       13.93      4.01 o 
  10   2   2        0.49       -4.09      4.09 o 
  11   2   2      115.20      128.18      7.02 o 
  12   2   2      115.64       97.64      6.49 o 
  13   2   2        3.10       -4.85      5.37 o 
  14   2   2       41.14       50.84      7.43 o 
  15   2   2      119.59      101.33      9.11 o 
  16   2   2        1.13        6.35      7.66 o 
  17   2   2       11.53       -0.86      8.02 o 
  18   2   2        2.65       -8.26      8.26 o 
  19   2   2      114.29      112.38     17.16 o 
  20   2   2      130.71      159.10     16.96 o 
  21   2   2       84.88       62.39     20.91 o 
  22   2   2      112.37      101.53     17.92 o 
  23   2   2       92.91       85.36     18.36 o 
  24   2   2        0.09      -14.24     14.24 o 
  25   2   2        1.87      -13.66     13.66 o 
  26   2   2       57.85       28.79     20.62 o 
 -25   3   2        0.27      -19.83     19.83 o 
 -24   3   2        2.62      -18.37     18.37 o 
 -23   3   2        3.00      -16.35     16.35 o 
 -22   3   2        0.16      -15.81     15.81 o 
 -21   3   2        6.92       16.66     14.91 o 
 -20   3   2        6.53        0.57     12.37 o 
 -19   3   2        0.57      -11.22     11.47 o 
 -18   3   2        6.80        2.50     11.50 o 
 -17   3   2       15.25        7.47     13.53 o 
 -16   3   2        4.69       14.82      6.89 o 
 -15   3   2        1.84        3.29      6.99 o 
 -14   3   2        4.67       -5.31      5.31 o 
 -13   3   2        7.32        8.59      7.35 o 
 -12   3   2        0.31       -3.27      6.43 o 
 -11   3   2        3.59       -0.49      4.63 o 
 -10   3   2       65.34       79.95      6.13 o 
  -9   3   2       20.31       17.03      4.80 o 
  -8   3   2       35.22       40.90      4.62 o 
  -7   3   2      143.26      149.43      5.30 o 
  -6   3   2      320.62      358.99      7.56 o 
  -5   3   2      268.48      288.35      6.12 o 
  -4   3   2       57.60       58.99      3.45 o 
  -3   3   2       34.54       32.05      3.49 o 
  -2   3   2        0.95       -0.21      2.05 o 
  -1   3   2       11.93       12.41      1.47 o 
   0   3   2       26.41       21.54      3.32 o 
   1   3   2        0.03       -2.54      2.54 o 
   2   3   2      137.80      116.21      5.02 o 
   3   3   2       27.97       29.38      2.71 o 
   4   3   2        0.20        0.04      2.65 o 
   5   3   2       37.75       38.21      2.97 o 
   6   3   2       59.44       67.49      4.10 o 
   7   3   2        2.32       -1.40      1.78 o 
   8   3   2       15.65       17.71      4.41 o 
   9   3   2      230.75      259.02      9.95 o 
  10   3   2       56.62       72.44      7.61 o 
  11   3   2      127.40      136.58      9.44 o 
  12   3   2        4.44        1.34      6.94 o 
  13   3   2        3.61        5.70      7.11 o 
  14   3   2        3.13        0.88      8.01 o 
  15   3   2        3.93        9.06      9.66 o 
  16   3   2        5.57       -3.06      9.71 o 
  17   3   2        1.47      -10.48     10.48 o 
  18   3   2        5.89        3.78     11.56 o 
  19   3   2       10.11      -12.17     12.17 o 
  20   3   2        4.65       -1.54     13.15 o 
  21   3   2        0.06      -14.49     14.49 o 
  22   3   2        0.96      -14.42     14.42 o 
  23   3   2       25.08      -10.33     17.20 o 
  24   3   2        1.59      -14.17     20.43 o 
  25   3   2        7.06        9.98     22.16 o 
 -23   4   2        0.07      -19.72     21.31 o 
 -22   4   2        6.24       29.19     27.43 o 
 -21   4   2        0.92      -16.10     16.10 o 
 -20   4   2       25.07       14.42     24.60 o 
 -19   4   2        0.94      -16.61     16.61 o 
 -18   4   2        8.17      -12.31     12.31 o 
 -17   4   2        5.35        3.40     12.80 o 
 -16   4   2        4.25        3.91     11.07 o 
 -15   4   2       29.30       39.94     11.40 o 
 -14   4   2        0.07       -7.74      7.74 o 
 -13   4   2        0.57        2.98      6.48 o 
 -12   4   2       12.18        0.64      6.68 o 
 -11   4   2        4.24       -1.33      5.48 o 
 -10   4   2       28.99       30.38      5.86 o 
  -9   4   2       91.69       87.33      6.50 o 
  -8   4   2       22.05       20.59      4.95 o 
  -7   4   2      250.36      271.66      9.82 o 
  -6   4   2      220.99      245.02      7.18 o 
  -5   4   2      169.36      165.62      5.93 o 
  -4   4   2       42.37       44.88      3.79 o 
  -3   4   2       46.42       45.79      3.07 o 
  -2   4   2       89.35       90.64      3.05 o 
  -1   4   2      199.88      182.76      5.67 o 
   0   4   2       10.17        4.49      3.57 o 
   1   4   2       11.72       13.35      2.97 o 
   2   4   2       31.97       38.04      5.30 o 
   3   4   2       51.66       53.20      5.29 o 
   4   4   2        2.44        2.12      3.20 o 
   5   4   2        3.99       -1.53      3.18 o 
   6   4   2       54.04       72.29      4.93 o 
   7   4   2        2.56       -1.75      4.03 o 
   8   4   2      207.34      235.93      7.05 o 
   9   4   2      135.51      156.57      7.75 o 
  10   4   2      108.81      120.27      9.03 o 
  11   4   2        1.69       -1.62      6.13 o 
  12   4   2        3.02       -6.54      6.54 o 
  13   4   2       65.85       60.77      9.02 o 
  14   4   2        7.85       -8.47      8.47 o 
  15   4   2        0.16      -10.59     10.59 o 
  16   4   2        0.70      -11.31     11.31 o 
  17   4   2        6.74       -9.67     11.96 o 
  18   4   2        0.00       -5.45     12.78 o 
  19   4   2       58.91       27.45     15.13 o 
  20   4   2        0.14      -12.40     12.40 o 
  21   4   2       58.93       36.37     34.05 o 
  22   4   2       30.11      -22.52     22.52 o 
  23   4   2       13.32      -20.43     20.43 o 
 -21   5   2        9.94       -2.96     22.11 o 
 -20   5   2        9.06      -15.39     15.39 o 
 -19   5   2       10.47       -4.94     18.49 o 
 -18   5   2        7.38        8.33     17.22 o 
 -17   5   2       43.25       23.30     15.62 o 
 -16   5   2        7.03      -12.67     14.17 o 
 -15   5   2       60.38       37.60     14.87 o 
 -14   5   2       48.88       41.00     13.76 o 
 -13   5   2        9.38       14.13     12.51 o 
 -12   5   2       10.85       -1.39     10.54 o 
 -11   5   2        7.51        5.19      9.79 o 
 -10   5   2       97.50      102.94     12.62 o 
  -9   5   2       49.84       41.16      8.83 o 
  -8   5   2        0.77       -3.47      3.47 o 
  -7   5   2       35.67       19.20      4.79 o 
  -6   5   2       21.46       14.73      4.47 o 
  -5   5   2        5.82       -3.08      3.88 o 
  -4   5   2        1.55       -2.55      3.46 o 
  -3   5   2       87.83       94.30      5.02 o 
  -2   5   2        1.93       -2.14      4.06 o 
  -1   5   2        3.85       -0.09      4.30 o 
   0   5   2        8.31       -0.88      4.39 o 
   1   5   2      420.49      467.83      9.61 o 
   2   5   2      431.93      451.09     18.14 o 
   3   5   2     5495.52     6064.86     43.35 o 
   4   5   2      170.73      191.81      9.64 o 
   5   5   2       18.57       11.30      6.89 o 
   6   5   2     1676.14     1728.88     14.37 o 
   7   5   2        1.55        6.26      3.58 o 
   8   5   2        0.20       -4.07      4.74 o 
   9   5   2       85.62       90.78      8.63 o 
  10   5   2      247.93      223.49     23.07 o 
  11   5   2       88.42       45.06     11.86 o 
  12   5   2        1.00       -6.99     10.75 o 
  13   5   2      257.71      271.50     42.39 o 
  14   5   2        0.74      -13.76     13.76 o 
  15   5   2       12.67        7.06     13.16 o 
  16   5   2        3.07      -13.74     13.74 o 
  17   5   2        0.94       -9.27     14.65 o 
  18   5   2        0.18      -15.12     15.12 o 
  19   5   2        0.00      -16.04     16.04 o 
  20   5   2        0.01      -16.47     16.47 o 
 -17   6   2        7.18       17.10     17.64 o 
 -16   6   2        2.04      -13.84     13.84 o 
 -15   6   2       13.04       -2.24     13.81 o 
 -14   6   2       57.87       54.51     14.44 o 
 -13   6   2        4.56      -11.49     11.49 o 
 -12   6   2       57.11       31.95     12.55 o 
 -11   6   2       24.96       13.40     10.09 o 
 -10   6   2        6.76       -5.13      9.25 o 
  -9   6   2       17.70       11.06      8.31 o 
  -8   6   2        4.03        1.69      7.34 o 
  -7   6   2        0.01       -7.86      7.86 o 
  -6   6   2        0.63        1.69      5.22 o 
  -5   6   2        3.11       -4.26      4.26 o 
  -4   6   2       36.16       13.23      6.74 o 
  -3   6   2       46.90       57.47      7.07 o 
  -2   6   2        7.65       -3.32      4.60 o 
  -1   6   2      442.38      508.92     16.90 o 
   0   6   2      682.20      775.10     21.79 o 
   1   6   2      348.27      404.25     20.00 o 
   2   6   2        2.98       23.52      7.98 o 
   3   6   2      246.21      270.25     24.47 o 
   4   6   2     1164.55     1282.53     26.31 o 
   5   6   2       89.92       99.30     11.28 o 
   6   6   2      404.48      399.71     19.98 o 
   7   6   2       44.04       59.69     11.45 o 
   8   6   2       76.42      122.14     14.99 o 
   9   6   2        0.21       -9.62      9.62 o 
  10   6   2        0.21       -7.04      7.04 o 
  11   6   2       76.78       74.58     10.83 o 
  12   6   2      203.95      253.52     21.51 o 
  13   6   2       41.67       20.30     11.89 o 
  14   6   2       23.08      -12.25     12.25 o 
  15   6   2        0.24      -12.50     17.37 o 
  16   6   2        7.77      -18.45     18.45 o 
  17   6   2       27.31        9.75     17.04 o 
 -11   7   2        0.27       -6.54     14.14 o 
 -10   7   2        0.35      -12.16     12.16 o 
  -9   7   2        3.01       -8.52     16.82 o 
  -8   7   2        0.00      -11.27     11.27 o 
  -7   7   2       12.79       22.62     37.79 o 
  -6   7   2        3.72      -16.39     16.39 o 
  -5   7   2       45.34       22.93     15.89 o 
  -4   7   2       10.45       22.07     14.77 o 
  -3   7   2      121.47       84.01     19.00 o 
  -2   7   2        0.85       24.97     13.20 o 
  -1   7   2        1.53       17.89     11.33 o 
   0   7   2        9.57        5.48     10.27 o 
   1   7   2       93.92       79.28     16.93 o 
   2   7   2      525.25      384.74     62.84 o 
   3   7   2      312.31      344.91     27.94 o 
   4   7   2      325.38      341.27     30.16 o 
   5   7   2      144.42      168.22     20.32 o 
   6   7   2      209.09      264.47     29.65 o 
   7   7   2      112.21       89.26     24.71 o 
   8   7   2        5.03      -13.65     14.85 o 
   9   7   2       13.34        4.46     15.43 o 
  10   7   2       81.58       96.21     18.37 o 
  11   7   2        1.72        0.18     13.20 o 
 -27   0   3       80.90      112.74     25.47 o 
 -25   0   3      186.01      193.30     43.23 o 
 -23   0   3      397.40      373.52     39.89 o 
 -21   0   3      257.40      237.79     25.02 o 
 -19   0   3       14.44      -18.62     19.88 o 
 -17   0   3       60.61       51.73     17.08 o 
 -15   0   3      130.17      117.98     14.47 o 
 -13   0   3       24.86       16.86      8.34 o 
 -11   0   3        2.44       -1.72      4.84 o 
  -9   0   3       39.74       37.73      5.04 o 
  -7   0   3        8.69       13.70      3.82 o 
  -5   0   3        0.47        3.22      3.23 o 
  -3   0   3      349.81      345.24      5.45 o 
  -1   0   3       94.71       46.29      7.00 o 
   1   0   3        0.64        3.44      1.53 o 
   3   0   3        0.02       -2.78      2.78 o 
   5   0   3     2063.07     2069.97     21.43 o 
   7   0   3      655.00      690.43     14.27 o 
   9   0   3      270.86      226.42     16.95 o 
  11   0   3      195.42      192.15     15.81 o 
  13   0   3       29.78       35.95     10.66 o 
  15   0   3        7.63       35.64     13.16 o 
  17   0   3        8.83       15.72     14.24 o 
  19   0   3        2.80      -10.75     10.75 o 
  21   0   3        4.25      -14.60     14.60 o 
  23   0   3        6.69       -5.32     15.03 o 
  25   0   3       44.26       68.40     30.66 o 
  27   0   3       51.39      105.91     38.98 o 
 -27   1   3       76.72       54.62     21.26 o 
 -26   1   3       86.24      116.26     20.86 o 
 -25   1   3      359.01      481.25     31.61 o 
 -24   1   3       59.54       71.74     16.31 o 
 -23   1   3      522.38      666.17     39.80 o 
 -22   1   3       17.86       26.05     14.32 o 
 -21   1   3       83.80       84.36     15.02 o 
 -20   1   3      122.74      105.21     15.75 o 
 -19   1   3       27.56       21.71     11.68 o 
 -18   1   3        1.02        8.38     10.77 o 
 -17   1   3        2.92       -2.05      8.59 o 
 -16   1   3       75.90       58.26      9.27 o 
 -15   1   3        0.17       13.20      8.36 o 
 -14   1   3       94.79       87.63      9.37 o 
 -13   1   3        9.16       17.28      5.90 o 
 -12   1   3        5.69       10.83      4.87 o 
 -11   1   3      226.15      218.99      9.31 o 
 -10   1   3        2.57        3.53      3.21 o 
  -9   1   3      127.99      113.22      4.54 o 
  -8   1   3       73.25       64.94      3.58 o 
  -7   1   3      851.61      892.23      8.50 o 
  -6   1   3       35.87       36.95      3.02 o 
  -5   1   3        7.89        7.61      2.35 o 
  -4   1   3      734.47      712.67      6.41 o 
  -3   1   3      369.50      329.97      4.75 o 
  -2   1   3      144.13      125.40      2.86 o 
  -1   1   3       90.16       74.50      2.80 o 
   0   1   3      117.92      111.80      2.21 o 
   1   1   3     2064.77     1950.09      8.34 o 
   2   1   3     1377.11     1315.19      8.99 o 
   3   1   3    43221.81    39294.85    140.67 o 
   4   1   3     3791.10     3531.50     16.48 o 
   5   1   3     2508.87     2303.42     13.14 o 
   6   1   3     6723.77     6660.09     30.43 o 
   7   1   3       92.58       67.90      4.22 o 
   8   1   3      613.43      627.89     10.07 o 
   9   1   3      538.68      548.91     10.07 o 
  10   1   3      365.21      420.57     11.76 o 
  11   1   3      213.36      193.45      9.50 o 
  12   1   3      696.78      738.71     16.28 o 
  13   1   3      109.94      118.24     10.68 o 
  14   1   3      540.38      628.24     16.67 o 
  15   1   3       91.44      100.86     10.65 o 
  16   1   3        2.83        4.52      8.24 o 
  17   1   3        4.11        8.04      8.85 o 
  18   1   3        1.55       -9.14      9.14 o 
  19   1   3       16.97       -4.15     10.30 o 
  20   1   3        0.02      -12.05     12.05 o 
  21   1   3        8.42        0.54     13.30 o 
  22   1   3        0.06       -8.65     13.16 o 
  23   1   3        4.22       19.81     14.41 o 
  24   1   3        7.62      -13.82     13.82 o 
  25   1   3        8.25      -16.78     16.78 o 
  26   1   3        0.26      -15.37     15.37 o 
  27   1   3        2.11       -3.61     17.41 o 
 -26   2   3       21.01       -7.66     15.95 o 
 -25   2   3        8.01      -15.67     15.67 o 
 -24   2   3       96.46       37.58     16.07 o 
 -23   2   3        0.60       -7.71     15.52 o 
 -22   2   3        4.14        1.27     12.57 o 
 -21   2   3       39.48       41.46     14.73 o 
 -20   2   3       35.43       52.11     14.23 o 
 -19   2   3        5.97        5.26     13.95 o 
 -18   2   3        0.57       -9.68      9.68 o 
 -17   2   3      445.01      416.41     22.56 o 
 -16   2   3      161.67      155.47     17.56 o 
 -15   2   3      409.88      429.32     21.28 o 
 -14   2   3      379.67      427.60     19.40 o 
 -13   2   3      120.13      120.13      8.70 o 
 -12   2   3      366.73      357.80     11.29 o 
 -11   2   3      233.39      227.84      9.09 o 
 -10   2   3      453.52      605.31     10.80 o 
  -9   2   3        0.57       -3.09      3.09 o 
  -8   2   3      358.35      405.70      7.33 o 
  -7   2   3     5200.15     5851.25     24.51 o 
  -6   2   3      631.62      665.26      7.92 o 
  -5   2   3      270.44      279.31      5.56 o 
  -4   2   3       89.44       89.82      4.19 o 
  -3   2   3       85.84       73.97      3.67 o 
  -2   2   3     2952.19     2767.49     14.43 o 
  -1   2   3     1338.68     1405.95      8.32 o 
   0   2   3      128.54      140.67      4.72 o 
   1   2   3     1304.83     1253.72     12.06 o 
   2   2   3        0.03       -1.78      1.78 o 
   3   2   3     2439.87     2224.02     20.75 o 
   4   2   3      462.48      423.25      5.96 o 
   5   2   3     3250.58     3387.01     19.07 o 
   6   2   3      551.34      524.68      8.20 o 
   7   2   3      290.66      265.66      8.91 o 
   8   2   3    18449.80    18806.91     67.77 o 
   9   2   3      727.82      760.71     11.74 o 
  10   2   3      541.49      562.89     11.88 o 
  11   2   3      179.45      153.05      9.52 o 
  12   2   3       10.12        5.64      4.07 o 
  13   2   3      581.04      678.59     14.36 o 
  14   2   3      345.10      390.40     13.24 o 
  15   2   3       21.46       20.56      7.15 o 
  16   2   3       68.47       62.57      8.67 o 
  17   2   3       40.08       42.73      9.33 o 
  18   2   3        0.62      -10.86     10.86 o 
  19   2   3       20.92       -0.20     10.38 o 
  20   2   3       32.30       42.61     14.79 o 
  21   2   3       30.63       17.77     18.85 o 
  22   2   3        5.17       -7.67     14.24 o 
  23   2   3      381.41      381.40     32.82 o 
  24   2   3        3.01      -13.35     13.35 o 
  25   2   3        0.96      -16.64     16.64 o 
  26   2   3      159.62      138.22     23.97 o 
 -25   3   3        1.46      -19.30     19.30 o 
 -24   3   3       22.98      -18.07     18.07 o 
 -23   3   3       13.51      -17.88     20.66 o 
 -22   3   3       22.58        5.47     14.76 o 
 -21   3   3        0.00      -13.89     13.89 o 
 -20   3   3       29.16        3.26     12.71 o 
 -19   3   3       37.68       37.01     13.93 o 
 -18   3   3       53.49       48.16     13.65 o 
 -17   3   3      185.82      223.49     23.47 o 
 -16   3   3     1461.41     1480.46     24.11 o 
 -15   3   3      113.90      129.73     10.52 o 
 -14   3   3      236.06      285.83     10.84 o 
 -13   3   3       10.04        9.35      5.57 o 
 -12   3   3        9.15       13.24      5.60 o 
 -11   3   3       56.64       71.78      6.46 o 
 -10   3   3      232.89      231.85      9.97 o 
  -9   3   3       18.61       22.30      4.77 o 
  -8   3   3      209.16      222.76      7.41 o 
  -7   3   3       14.47       14.14      3.72 o 
  -6   3   3     4901.48     5529.29     25.51 o 
  -5   3   3      924.86     1072.90     10.57 o 
  -4   3   3     8397.96     9388.36     35.90 o 
  -3   3   3      252.01      280.33      5.29 o 
  -2   3   3       23.99       22.32      2.51 o 
  -1   3   3        4.79       11.72      1.95 o 
   0   3   3      111.79      106.65      4.11 o 
   1   3   3      139.04      128.84      6.35 o 
   2   3   3      931.66      887.39     10.15 o 
   3   3   3      184.66      174.18      4.54 o 
   4   3   3        1.96        0.56      2.69 o 
   5   3   3      413.05      390.70      5.52 o 
   6   3   3     1537.06     1526.24     11.25 o 
   7   3   3      117.74       99.69      5.21 o 
   8   3   3      449.66      424.59     10.24 o 
   9   3   3       15.11       18.62      5.08 o 
  10   3   3      695.42      742.59     16.98 o 
  11   3   3       13.90        9.86      6.45 o 
  12   3   3       40.05       41.30      7.91 o 
  13   3   3       17.07       10.84      7.90 o 
  14   3   3        1.28       -7.66      7.66 o 
  15   3   3        0.01       -6.70      9.25 o 
  16   3   3        0.08       -9.38      9.38 o 
  17   3   3        5.86      -10.56     10.56 o 
  18   3   3      163.69      150.47     19.22 o 
  19   3   3       26.68       11.97     12.64 o 
  20   3   3       95.87       99.05     16.44 o 
  21   3   3        8.49      -13.33     13.33 o 
  22   3   3      201.59      137.47     26.14 o 
  23   3   3        1.33      -15.99     15.99 o 
  24   3   3        5.24      -15.31     17.16 o 
  25   3   3        1.61      -25.37     25.37 o 
 -23   4   3       28.14      -20.11     20.11 o 
 -22   4   3        2.31      -18.19     18.19 o 
 -21   4   3       31.06        4.70     27.75 o 
 -20   4   3        9.92       -3.90     16.91 o 
 -19   4   3       13.80        0.50     15.52 o 
 -18   4   3       14.86       -4.24     13.84 o 
 -17   4   3      270.57      271.71     22.38 o 
 -16   4   3        2.72        0.67      9.60 o 
 -15   4   3       43.17       49.56     10.27 o 
 -14   4   3      347.48      256.23     15.01 o 
 -13   4   3       88.76       63.28      8.88 o 
 -12   4   3       21.69       11.90      6.06 o 
 -11   4   3       14.30        0.26      5.53 o 
 -10   4   3       78.46      121.75      7.15 o 
  -9   4   3      123.12      174.28      7.63 o 
  -8   4   3       37.12       35.13      5.38 o 
  -7   4   3      792.05      831.06     13.04 o 
  -6   4   3      294.98      284.66      7.58 o 
  -5   4   3       41.35       40.10      3.68 o 
  -4   4   3      119.57      136.58      5.60 o 
  -3   4   3        5.47        6.24      2.48 o 
  -2   4   3      159.21      148.35      4.50 o 
  -1   4   3        1.58        5.72      2.71 o 
   0   4   3      193.09      165.28      8.42 o 
   1   4   3      906.08      930.67     14.43 o 
   2   4   3      117.45      126.54      6.55 o 
   3   4   3       49.44       61.42      5.44 o 
   4   4   3     1046.44      938.95     16.41 o 
   5   4   3      336.93      286.75     10.53 o 
   6   4   3        5.06       -2.54      3.28 o 
   7   4   3     1525.90     1541.80     13.68 o 
   8   4   3     3106.48     3152.54     27.84 o 
   9   4   3     1686.38     1726.51     20.47 o 
  10   4   3       17.52        7.24      6.45 o 
  11   4   3       70.80       37.48      6.38 o 
  12   4   3       21.49       13.59      7.20 o 
  13   4   3       55.57       49.00      9.19 o 
  14   4   3       50.89       34.04     10.40 o 
  15   4   3        7.97      -10.83     10.83 o 
  16   4   3        7.79       -8.43     11.24 o 
  17   4   3       55.37       40.09     14.44 o 
  18   4   3        8.79       -4.72     13.59 o 
  19   4   3        9.84        2.93     14.61 o 
  20   4   3        1.13      -14.86     14.86 o 
  21   4   3       58.25       28.07     19.42 o 
  22   4   3       62.92       -1.23     26.55 o 
  23   4   3       78.00       15.24     23.21 o 
 -21   5   3       21.51       -8.01     23.63 o 
 -20   5   3       35.64       -3.19     19.27 o 
 -19   5   3       13.52      -16.89     16.89 o 
 -18   5   3       16.62      -14.92     14.92 o 
 -17   5   3        4.66       -7.17     14.65 o 
 -16   5   3        0.17      -12.28     12.28 o 
 -15   5   3       16.18       -2.91     13.87 o 
 -14   5   3       23.34       16.01     13.07 o 
 -13   5   3       20.82       18.67     10.60 o 
 -12   5   3       16.56        2.50     10.92 o 
 -11   5   3        4.00        7.72     10.08 o 
 -10   5   3       75.12       79.59     13.03 o 
  -9   5   3       19.78       16.65      8.21 o 
  -8   5   3        1.58       -4.35      5.33 o 
  -7   5   3        5.48        2.89      3.35 o 
  -6   5   3        1.14       -3.16      3.16 o 
  -5   5   3        2.63        5.53      3.54 o 
  -4   5   3        3.79        0.40      2.43 o 
  -3   5   3        0.10        5.34      4.43 o 
  -2   5   3        4.32        0.58      4.36 o 
  -1   5   3       73.61       69.78      6.72 o 
   0   5   3       20.82       22.01      4.13 o 
   1   5   3        0.98        3.89      5.38 o 
   2   5   3        0.11        6.33      4.59 o 
   3   5   3     3595.94     3923.56     38.81 o 
   4   5   3        1.97       13.62      6.66 o 
   5   5   3        2.23       -2.00      6.63 o 
   6   5   3      153.26      155.34      9.05 o 
   7   5   3        4.40        1.48      3.95 o 
   8   5   3       67.31       41.01      5.46 o 
   9   5   3       21.10       10.58      6.47 o 
  10   5   3       58.16       36.91     11.00 o 
  11   5   3        1.09       -9.85      9.85 o 
  12   5   3        5.91       -8.39     10.31 o 
  13   5   3       78.71       83.62     14.73 o 
  14   5   3       31.14        3.34     12.95 o 
  15   5   3        4.76      -10.44     12.37 o 
  16   5   3        2.39      -13.51     13.51 o 
  17   5   3        0.14      -14.38     14.38 o 
  18   5   3        5.29        4.55     16.23 o 
  19   5   3        0.51      -16.54     16.54 o 
  20   5   3        2.10      -16.35     24.80 o 
 -17   6   3        0.17      -15.43     15.43 o 
 -16   6   3        0.05      -14.77     14.77 o 
 -15   6   3        9.43      -14.50     14.50 o 
 -14   6   3        7.86       -8.60     12.92 o 
 -13   6   3        4.73      -12.33     12.33 o 
 -12   6   3        0.10       -3.08     10.57 o 
 -11   6   3        4.74       -2.29      9.04 o 
 -10   6   3        0.89        2.84      9.45 o 
  -9   6   3        0.24       -1.64      7.96 o 
  -8   6   3        0.01       -7.36      7.36 o 
  -7   6   3        0.44        0.05      6.54 o 
  -6   6   3        5.88        2.76      5.24 o 
  -5   6   3        0.60       -4.73      5.67 o 
  -4   6   3        1.66       -5.35      5.35 o 
  -3   6   3        0.71       -3.56      5.28 o 
  -2   6   3        2.46       -5.79      5.79 o 
  -1   6   3        9.15        8.57      6.97 o 
   0   6   3       39.53       44.66      8.41 o 
   1   6   3       32.36       40.67     10.18 o 
   2   6   3      371.55      462.22     28.02 o 
   3   6   3       63.95       77.60      9.95 o 
   4   6   3       85.19      132.21     12.46 o 
   5   6   3        2.80       11.68      9.78 o 
   6   6   3        8.10       -2.12     10.05 o 
   7   6   3       16.09        3.56      9.60 o 
   8   6   3        7.52       10.38     11.28 o 
   9   6   3        0.08       -7.41      9.80 o 
  10   6   3        0.00      -10.43     10.43 o 
  11   6   3        0.33       -7.93      7.93 o 
  12   6   3        1.40        3.32      9.03 o 
  13   6   3        0.65       -9.32      9.32 o 
  14   6   3        3.62      -11.43     11.43 o 
  15   6   3        4.01      -12.94     12.94 o 
  16   6   3        0.02      -14.87     14.87 o 
  17   6   3        0.00      -14.27     14.27 o 
 -11   7   3        2.71      -12.93     12.93 o 
 -10   7   3        6.30        2.19     13.49 o 
  -9   7   3        0.58       -9.70     13.43 o 
  -8   7   3        0.18      -14.02     14.02 o 
  -7   7   3        1.19       -0.53     14.62 o 
  -6   7   3        3.54      -13.82     13.82 o 
  -5   7   3        0.02       -6.48     14.18 o 
  -4   7   3        0.42       -3.24     13.86 o 
  -3   7   3        0.84       18.94     14.72 o 
  -2   7   3        5.20       24.70     11.41 o 
  -1   7   3        3.68       22.54     14.04 o 
   0   7   3        0.41       26.64      8.22 o 
   1   7   3        9.50       35.72     11.09 o 
   2   7   3       14.06       48.48     12.01 o 
   3   7   3      137.14      124.82     15.36 o 
   4   7   3       47.76       67.39     12.98 o 
   5   7   3        7.72       31.46     11.66 o 
   6   7   3       97.15      120.75     20.15 o 
   7   7   3        4.14       11.78     11.39 o 
   8   7   3        3.66       10.27     13.07 o 
   9   7   3       16.61       18.36     14.07 o 
  10   7   3       18.04       21.73     14.32 o 
  11   7   3        5.14       26.11     15.18 o 
 -26   0   4       10.48        6.86     18.91 o 
 -24   0   4      799.59     1109.11     55.54 o 
 -22   0   4      955.47     1391.70     52.33 o 
 -20   0   4     1079.87     1444.53     54.64 o 
 -18   0   4        6.55       -0.36     13.47 o 
 -16   0   4        8.64       -7.22     10.97 o 
 -14   0   4      620.96      637.11     40.06 o 
 -12   0   4       46.28       36.15      7.48 o 
 -10   0   4      630.63      713.25     14.02 o 
  -8   0   4       66.97       50.72      5.22 o 
  -6   0   4      368.85      378.32      8.20 o 
  -4   0   4        1.73       -2.77      2.77 o 
  -2   0   4    20248.67    18384.97     78.32 o 
   0   0   4     5453.72     4817.55     20.95 o 
   2   0   4    13700.41    12640.07     52.33 o 
   4   0   4   191242.22   141713.31    956.65 o 
   6   0   4    24137.46    24010.85    106.04 o 
   8   0   4     2387.62     2040.59     22.44 o 
  10   0   4      637.35      574.12     14.83 o 
  12   0   4     3468.46     3694.97     43.44 o 
  14   0   4      212.50      203.77     21.27 o 
  16   0   4     4914.22     5535.80     75.24 o 
  18   0   4      216.91      165.03     19.27 o 
  20   0   4      133.30      137.68     25.02 o 
  22   0   4        4.44        6.29     19.80 o 
  24   0   4       24.37       63.39     27.97 o 
  26   0   4        5.40       -6.55     31.52 o 
 -27   1   4        4.36      -15.72     15.72 o 
 -26   1   4       68.64       77.80     21.53 o 
 -25   1   4      368.28      406.40     41.40 o 
 -24   1   4      267.15      342.64     24.54 o 
 -23   1   4      564.67      702.17     40.44 o 
 -22   1   4      179.61      208.06     20.19 o 
 -21   1   4       72.06      101.44     15.67 o 
 -20   1   4       17.06       14.56     14.95 o 
 -19   1   4      235.95      220.82     22.39 o 
 -18   1   4       43.98       23.18     11.34 o 
 -17   1   4       21.01       17.34      9.67 o 
 -16   1   4        0.02        2.55      8.56 o 
 -15   1   4        3.64        5.89      7.12 o 
 -14   1   4     1904.57     2078.86     27.70 o 
 -13   1   4        1.25        4.74      5.89 o 
 -12   1   4        7.92       -0.71      4.77 o 
 -11   1   4      240.04      286.25      9.92 o 
 -10   1   4       32.17       33.26      3.57 o 
  -9   1   4      138.24      153.34      6.58 o 
  -8   1   4       98.32      107.85      4.94 o 
  -7   1   4      326.60      335.39      6.06 o 
  -6   1   4     1636.21     1645.87     10.43 o 
  -5   1   4     1092.48     1124.65      8.17 o 
  -4   1   4     1459.20     1366.13      8.39 o 
  -3   1   4     3695.81     3554.18     13.08 o 
  -2   1   4     1232.00     1127.57      6.52 o 
  -1   1   4     1126.67     1023.28      6.49 o 
   0   1   4       15.06       22.07      1.95 o 
   1   1   4    21509.46    19395.03     45.85 o 
   2   1   4      201.48      204.34      4.41 o 
   3   1   4    30326.94    27559.09     73.17 o 
   4   1   4     4064.20     3745.04     16.65 o 
   5   1   4    10032.27     9142.40     33.96 o 
   6   1   4      154.34      135.56      5.90 o 
   7   1   4      687.20      775.99     10.27 o 
   8   1   4     4587.50     4442.42     25.37 o 
   9   1   4      136.78      114.26      6.65 o 
  10   1   4     4196.69     4361.12     27.47 o 
  11   1   4     2700.71     2837.25     24.95 o 
  12   1   4        2.65       -5.17      5.17 o 
  13   1   4      153.60      154.77     11.13 o 
  14   1   4     1148.77     1246.50     25.33 o 
  15   1   4      378.02      372.71     22.72 o 
  16   1   4       18.64       17.68     10.23 o 
  17   1   4       21.10        5.44      9.44 o 
  18   1   4        0.04       -9.26      9.26 o 
  19   1   4      139.54      122.70     13.04 o 
  20   1   4        1.79      -12.65     12.65 o 
  21   1   4      106.53       51.99     15.14 o 
  22   1   4       21.21       11.02     14.23 o 
  23   1   4        0.24      -11.43     11.43 o 
  24   1   4        4.93      -11.06     15.35 o 
  25   1   4      122.99      135.28     19.97 o 
  26   1   4       30.62       26.26     18.21 o 
  27   1   4        8.02      -14.86     16.89 o 
 -26   2   4        1.95      -17.98     17.98 o 
 -25   2   4        5.29       -3.46     14.65 o 
 -24   2   4       12.52        8.57     17.32 o 
 -23   2   4        0.73      -14.19     14.19 o 
 -22   2   4        8.94        1.09     13.18 o 
 -21   2   4        0.38      -12.59     12.59 o 
 -20   2   4        6.52       -2.81     14.17 o 
 -19   2   4        6.82       11.77     12.80 o 
 -18   2   4      369.63      379.99     23.04 o 
 -17   2   4      159.13      139.46     13.86 o 
 -16   2   4      182.08      186.60     14.20 o 
 -15   2   4      392.58      399.31     31.74 o 
 -14   2   4      202.72      206.89     10.95 o 
 -13   2   4      284.20      337.13     12.42 o 
 -12   2   4       62.38       67.11      7.02 o 
 -11   2   4      372.51      409.62     10.83 o 
 -10   2   4       75.26       78.86      5.51 o 
  -9   2   4      603.02      609.98      8.81 o 
  -8   2   4      105.20      119.52      5.67 o 
  -7   2   4        8.58        4.50      2.94 o 
  -6   2   4      261.53      302.59      6.41 o 
  -5   2   4      412.91      431.02      6.37 o 
  -4   2   4        3.99        1.23      2.51 o 
  -3   2   4     1595.70     1630.56     11.16 o 
  -2   2   4       18.45       12.79      2.15 o 
  -1   2   4     2106.06     2050.85      9.31 o 
   0   2   4     1615.32     1576.51     11.14 o 
   1   2   4      332.43      307.52      4.75 o 
   2   2   4      763.23      767.56      5.51 o 
   3   2   4       63.82       51.89      2.40 o 
   4   2   4        7.41        4.85      2.09 o 
   5   2   4     2853.22     3003.54     16.06 o 
   6   2   4      604.15      664.96      9.15 o 
   7   2   4       61.25       66.18      4.50 o 
   8   2   4     4713.31     4769.00     27.73 o 
   9   2   4     1321.75     1319.86     14.80 o 
  10   2   4      294.79      252.47      9.39 o 
  11   2   4      193.66      194.60     12.72 o 
  12   2   4      383.00      408.14     10.52 o 
  13   2   4      308.27      345.04     15.48 o 
  14   2   4      125.78      136.14      8.70 o 
  15   2   4       69.54       69.47      8.21 o 
  16   2   4       41.05       38.93      7.66 o 
  17   2   4       15.90        4.41      8.08 o 
  18   2   4        1.82       -5.31     11.17 o 
  19   2   4        7.12        6.05     10.94 o 
  20   2   4       13.17      -12.74     12.74 o 
  21   2   4       23.60        6.24     14.19 o 
  22   2   4       12.06      -13.26     13.26 o 
  23   2   4      196.14      171.52     24.32 o 
  24   2   4        2.04      -11.48     13.04 o 
  25   2   4        1.29      -17.23     17.23 o 
  26   2   4        3.61       -4.47     18.18 o 
 -25   3   4        1.33      -18.22     18.22 o 
 -24   3   4        0.60       -7.34     17.99 o 
 -23   3   4        4.34      -17.24     17.24 o 
 -22   3   4        3.00      -14.07     14.07 o 
 -21   3   4        5.76        2.44     13.29 o 
 -20   3   4        0.33        1.39     14.60 o 
 -19   3   4       73.76       75.10     14.46 o 
 -18   3   4        0.49       -6.49     11.55 o 
 -17   3   4        1.40      -10.85     10.85 o 
 -16   3   4        1.82       17.32      8.00 o 
 -15   3   4       93.84       93.56      8.95 o 
 -14   3   4        6.10       11.35      6.58 o 
 -13   3   4        1.57        0.02      5.16 o 
 -12   3   4        1.24       -4.99      4.99 o 
 -11   3   4        4.05        9.65      4.95 o 
 -10   3   4        5.75       -1.70      4.80 o 
  -9   3   4        0.13       -4.11      4.43 o 
  -8   3   4        3.15       -2.22      4.48 o 
  -7   3   4       25.51       26.49      4.09 o 
  -6   3   4      257.05      279.73      6.51 o 
  -5   3   4       31.03       32.90      4.05 o 
  -4   3   4      472.03      557.87      9.27 o 
  -3   3   4       16.75       20.67      3.10 o 
  -2   3   4      211.84      241.23      5.26 o 
  -1   3   4        3.77       -2.06      2.90 o 
   0   3   4        0.43       -0.17      1.90 o 
   1   3   4       23.83       17.06      4.15 o 
   2   3   4       46.08       36.35      4.90 o 
   3   3   4        0.03       -3.18      3.18 o 
   4   3   4        2.02        2.81      2.54 o 
   5   3   4       15.98       10.70      3.09 o 
   6   3   4        1.60        1.17      2.01 o 
   7   3   4        1.08       -3.66      3.66 o 
   8   3   4        1.04        2.60      3.99 o 
   9   3   4      450.86      476.34     11.20 o 
  10   3   4       40.34       32.93      6.79 o 
  11   3   4        4.44       -6.34      6.34 o 
  12   3   4       34.46       33.48      7.85 o 
  13   3   4        0.00       -6.03      7.77 o 
  14   3   4        6.26       -7.21      9.08 o 
  15   3   4        0.10       -9.10      9.10 o 
  16   3   4        2.83       -8.99      8.99 o 
  17   3   4        0.14       -9.71      9.71 o 
  18   3   4        0.00      -10.13     10.13 o 
  19   3   4       11.10      -11.46     11.46 o 
  20   3   4        6.20      -12.27     13.10 o 
  21   3   4       75.23       25.36     18.61 o 
  22   3   4       10.82       -1.53     16.24 o 
  23   3   4       32.40      -14.72     16.24 o 
  24   3   4        1.54      -18.33     18.33 o 
  25   3   4        2.32      -18.94     18.94 o 
 -23   4   4        0.02      -20.17     20.17 o 
 -22   4   4       31.53       -3.54     21.68 o 
 -21   4   4        8.06      -18.64     18.64 o 
 -20   4   4        0.03      -15.94     15.94 o 
 -19   4   4       10.50       32.67     18.44 o 
 -18   4   4      142.73      128.78     18.12 o 
 -17   4   4       73.70       58.73     14.07 o 
 -16   4   4       22.44       34.31     11.17 o 
 -15   4   4       27.66       13.31     10.15 o 
 -14   4   4      135.52      111.46     11.74 o 
 -13   4   4       22.77       16.38      6.55 o 
 -12   4   4        3.72       -5.19      5.92 o 
 -11   4   4       32.77       30.02      6.40 o 
 -10   4   4       37.46       38.29      6.08 o 
  -9   4   4      312.10      386.26     12.53 o 
  -8   4   4       52.85       49.61      5.59 o 
  -7   4   4        1.54       -4.29      4.29 o 
  -6   4   4      143.53      167.64      6.54 o 
  -5   4   4       67.50       68.57      4.44 o 
  -4   4   4      110.43      118.51      4.65 o 
  -3   4   4      434.95      453.92      5.51 o 
  -2   4   4       88.87      112.93      5.14 o 
  -1   4   4       48.77       53.55      3.76 o 
   0   4   4       61.32       54.35      5.39 o 
   1   4   4      203.21      249.08      9.52 o 
   2   4   4       17.30       22.31      5.21 o 
   3   4   4        2.28       -1.70      4.60 o 
   4   4   4      186.22      161.18     13.56 o 
   5   4   4      557.25      559.15      8.21 o 
   6   4   4       75.88       79.94      4.75 o 
   7   4   4      215.73      211.93      8.62 o 
   8   4   4      484.70      444.81     10.33 o 
   9   4   4      323.86      326.21     12.89 o 
  10   4   4        2.96       -1.72      6.22 o 
  11   4   4        6.93       -1.23      6.33 o 
  12   4   4       34.97       26.29      7.12 o 
  13   4   4      232.83      241.60     14.82 o 
  14   4   4       13.77        9.53      9.81 o 
  15   4   4       39.76       36.83     12.99 o 
  16   4   4       18.88       -8.47     11.74 o 
  17   4   4        0.53      -12.25     12.25 o 
  18   4   4        0.13       -9.70     12.12 o 
  19   4   4        0.01      -14.33     14.33 o 
  20   4   4        0.85      -12.46     16.62 o 
  21   4   4        3.90      -16.29     16.29 o 
  22   4   4       21.75      -25.16     25.16 o 
  23   4   4       32.49      -22.93     22.93 o 
 -20   5   4        4.59      -18.32     18.32 o 
 -19   5   4        1.15      -14.54     16.43 o 
 -18   5   4        0.85      -15.75     15.75 o 
 -17   5   4       11.07       24.15     16.53 o 
 -16   5   4       20.95        8.83     19.18 o 
 -15   5   4       15.15       -2.77     12.11 o 
 -14   5   4      101.54       48.38     13.97 o 
 -13   5   4       52.78       52.17     16.13 o 
 -12   5   4        3.41       -1.08      9.41 o 
 -11   5   4       64.17       57.75     12.45 o 
 -10   5   4       60.70       67.54     10.08 o 
  -9   5   4        3.47        3.57      7.59 o 
  -8   5   4        3.42       -5.38      5.47 o 
  -7   5   4        2.50        1.52      4.88 o 
  -6   5   4       45.60       43.36      5.67 o 
  -5   5   4       67.06       84.23      4.06 o 
  -4   5   4       27.97       19.21      3.09 o 
  -3   5   4       28.71       21.70      4.13 o 
  -2   5   4        0.29       -3.37      3.37 o 
  -1   5   4       39.13       27.60      4.71 o 
   0   5   4       75.15       68.96      8.98 o 
   1   5   4      266.41      349.47     14.20 o 
   2   5   4      248.23      218.90     15.87 o 
   3   5   4     1917.21     2053.72     24.91 o 
   4   5   4        3.04       17.16      6.30 o 
   5   5   4      612.83      688.97     15.70 o 
   6   5   4       16.72       13.44      7.45 o 
   7   5   4      193.82      183.11      9.50 o 
   8   5   4      316.66      290.55     14.93 o 
   9   5   4      145.88      121.27      9.50 o 
  10   5   4      277.15      236.80     31.83 o 
  11   5   4        3.39       -9.50      9.50 o 
  12   5   4       15.81      -10.87     10.87 o 
  13   5   4       32.04        8.48     14.67 o 
  14   5   4       18.32       10.94     13.01 o 
  15   5   4       79.42       38.73     15.19 o 
  16   5   4       13.18      -13.85     13.85 o 
  17   5   4        3.65      -13.77     13.77 o 
  18   5   4       25.12        9.32     17.22 o 
  19   5   4        7.63      -18.49     18.49 o 
  20   5   4        0.48      -26.05     26.05 o 
 -17   6   4        8.56        1.43     15.10 o 
 -16   6   4        0.09      -15.29     15.29 o 
 -15   6   4       19.82       -8.49     14.15 o 
 -14   6   4       61.75       31.90     15.26 o 
 -13   6   4        5.55       -2.93     12.09 o 
 -12   6   4        0.76        9.39     10.87 o 
 -11   6   4        0.56        1.15      9.56 o 
 -10   6   4       50.18       36.82     10.62 o 
  -9   6   4        2.02        0.80      8.13 o 
  -8   6   4       17.87       25.67      8.17 o 
  -7   6   4        1.46       -2.98      6.17 o 
  -6   6   4        6.71        2.56      4.70 o 
  -5   6   4        8.79        4.31      5.77 o 
  -4   6   4        3.48       -4.07      5.53 o 
  -3   6   4        0.41        6.43      5.02 o 
  -2   6   4      243.69      232.26     15.10 o 
  -1   6   4       27.73       30.66      8.09 o 
   0   6   4      285.29      277.03     14.09 o 
   1   6   4        2.72       14.24      7.38 o 
   2   6   4      112.50      102.96     10.31 o 
   3   6   4      538.68      592.53     25.97 o 
   4   6   4     1451.90     1779.72     33.50 o 
   5   6   4      230.69      203.57     14.98 o 
   6   6   4      230.41      229.04     17.31 o 
   7   6   4       31.91       21.65     11.60 o 
   8   6   4       30.19       70.87     12.74 o 
   9   6   4        0.80      -10.37     10.37 o 
  10   6   4        0.87       -0.28     10.73 o 
  11   6   4       15.09       -0.73     11.92 o 
  12   6   4      112.20      127.62     17.08 o 
  13   6   4        5.54       16.35     12.12 o 
  14   6   4       39.11       16.34     11.58 o 
  15   6   4       91.27      122.27     20.12 o 
  16   6   4      234.40      271.61     30.72 o 
  17   6   4       35.74       35.20     16.85 o 
 -11   7   4       17.04       12.47     12.73 o 
 -10   7   4       12.63      -14.83     14.83 o 
  -9   7   4        0.04      -10.01     10.01 o 
  -8   7   4       24.74       11.10     13.91 o 
  -7   7   4        6.12       14.52     13.36 o 
  -6   7   4        0.67      -11.14     11.14 o 
  -5   7   4        2.88       -7.21     12.11 o 
  -4   7   4       33.27       75.84     14.94 o 
  -3   7   4       22.67       26.43     11.99 o 
  -2   7   4       11.32       37.76     10.19 o 
  -1   7   4       23.13       39.31     11.25 o 
   0   7   4        3.48       23.53      8.67 o 
   1   7   4      127.84       95.38     13.45 o 
   2   7   4      130.27      117.45     19.74 o 
   3   7   4      309.52      352.69     31.35 o 
   4   7   4      142.65      170.19     17.21 o 
   5   7   4       49.88       51.18     11.86 o 
   6   7   4      100.10       99.54     14.12 o 
   7   7   4       43.63       39.03     18.07 o 
   8   7   4        3.37       -1.41     12.15 o 
   9   7   4      101.23       89.57     22.10 o 
  10   7   4       76.18       92.07     17.59 o 
  11   7   4      215.65      237.35     49.75 o 
 -27   0   5       14.34       -5.31     21.38 o 
 -25   0   5       97.15      101.59     28.22 o 
 -23   0   5      152.04      188.16     24.37 o 
 -21   0   5      311.03      368.68     63.07 o 
 -19   0   5       38.22       30.21     17.31 o 
 -17   0   5        4.66        4.88     12.97 o 
 -15   0   5      151.23      164.09     22.67 o 
 -13   0   5      223.05      234.48     19.95 o 
 -11   0   5        0.09       -4.21      4.30 o 
  -9   0   5       26.82       26.86      4.78 o 
  -7   0   5       87.32       93.05      5.19 o 
  -5   0   5       63.63       62.71      4.33 o 
  -3   0   5        9.23       -2.82      2.82 o 
  -1   0   5       69.19       63.15      3.84 o 
   1   0   5       49.13       47.72      3.98 o 
   3   0   5      187.80      168.63      7.24 o 
   5   0   5     3200.13     3127.64     26.24 o 
   7   0   5       14.40        5.62      4.93 o 
   9   0   5      313.39      317.60     15.24 o 
  11   0   5        0.94       -2.82      5.69 o 
  13   0   5      196.88      206.50     19.13 o 
  15   0   5       95.73       79.67     13.42 o 
  17   0   5      100.79       69.41     16.64 o 
  19   0   5        2.23      -10.85     13.93 o 
  21   0   5        0.74      -11.21     13.40 o 
  23   0   5        1.72       35.72     26.04 o 
  25   0   5        8.16       19.60     33.55 o 
  27   0   5        1.48      -19.82     19.82 o 
 -27   1   5        5.96      -15.00     15.00 o 
 -26   1   5       55.39       33.20     19.67 o 
 -25   1   5        9.73       -2.54     15.31 o 
 -24   1   5      257.42      386.04     30.93 o 
 -23   1   5       18.00       46.82     17.26 o 
 -22   1   5     1007.45     1376.02     42.34 o 
 -21   1   5      372.35      338.89     23.42 o 
 -20   1   5       18.51       19.37     11.30 o 
 -19   1   5      151.49      170.85     16.09 o 
 -18   1   5       54.10       59.45     12.11 o 
 -17   1   5        9.48       25.22     10.24 o 
 -16   1   5      176.59      159.49     11.42 o 
 -15   1   5       11.34       10.06      7.27 o 
 -14   1   5        7.05        7.72      6.74 o 
 -13   1   5       37.00       54.06      6.38 o 
 -12   1   5      371.08      371.86     15.49 o 
 -11   1   5      553.35      645.91     11.01 o 
 -10   1   5      170.47      180.10      5.72 o 
  -9   1   5       79.90       71.85      4.09 o 
  -8   1   5      392.12      421.05      6.76 o 
  -7   1   5        0.44        2.10      2.55 o 
  -6   1   5      331.34      373.60      6.16 o 
  -5   1   5      239.78      233.38      4.81 o 
  -4   1   5     1395.41     1295.41      8.46 o 
  -3   1   5     1823.47     1690.25      8.78 o 
  -2   1   5       36.99       29.03      1.98 o 
  -1   1   5     1872.90     1732.73     11.30 o 
   0   1   5       17.63       22.69      2.21 o 
   1   1   5      177.16      150.94      3.51 o 
   2   1   5     1852.84     1662.61      9.37 o 
   3   1   5     3499.43     3233.09     16.35 o 
   4   1   5      624.23      612.54      7.11 o 
   5   1   5      611.64      557.69      7.97 o 
   6   1   5       74.50       67.53      4.07 o 
   7   1   5     4640.96     4619.33     24.17 o 
   8   1   5      442.87      468.04      8.95 o 
   9   1   5      237.48      271.65      9.45 o 
  10   1   5     2211.63     2351.66     20.88 o 
  11   1   5     1743.16     1778.20     21.23 o 
  12   1   5      468.65      438.39     14.47 o 
  13   1   5      325.64      373.68     20.03 o 
  14   1   5      100.61       95.01     10.53 o 
  15   1   5      409.90      389.89     19.59 o 
  16   1   5       10.53        6.84      9.62 o 
  17   1   5       20.53       30.99     12.19 o 
  18   1   5       35.18       48.87     10.35 o 
  19   1   5        4.78        2.72     10.04 o 
  20   1   5        0.00      -12.37     12.37 o 
  21   1   5       65.16       53.81     13.32 o 
  22   1   5        4.25      -12.99     12.99 o 
  23   1   5        0.85      -13.25     13.25 o 
  24   1   5        0.55        8.96     16.55 o 
  25   1   5       18.61       30.31     16.15 o 
  26   1   5        9.89      -15.04     15.04 o 
 -26   2   5       38.24      -11.25     21.19 o 
 -25   2   5        7.58       -1.32     16.87 o 
 -24   2   5       10.69      -14.84     14.84 o 
 -23   2   5        8.97       -5.36     15.16 o 
 -22   2   5       71.47       43.01     18.57 o 
 -21   2   5      156.80      150.41     18.11 o 
 -20   2   5       27.41       26.82     13.53 o 
 -19   2   5        5.14      -12.58     12.58 o 
 -18   2   5      728.46      764.62     27.35 o 
 -17   2   5      323.36      321.78     21.36 o 
 -16   2   5      254.10      310.75     24.78 o 
 -15   2   5      476.45      422.59     22.86 o 
 -14   2   5       55.52       67.08      9.15 o 
 -13   2   5     1060.54     1213.71     19.25 o 
 -12   2   5        8.82        5.95      5.24 o 
 -11   2   5       11.99       15.18      4.98 o 
 -10   2   5        0.03        3.35      4.20 o 
  -9   2   5     1937.87     2156.19     16.43 o 
  -8   2   5        6.12       13.73      3.14 o 
  -7   2   5     1549.49     1675.61     12.53 o 
  -6   2   5      585.44      763.95      8.52 o 
  -5   2   5      379.60      362.81      6.20 o 
  -4   2   5      753.18      873.37      8.00 o 
  -3   2   5    12787.23    13289.45     40.05 o 
  -2   2   5     2234.04     2184.68     12.40 o 
  -1   2   5       17.65        4.94      1.80 o 
   0   2   5     4027.67     3790.27     17.97 o 
   1   2   5     1630.09     1551.23      8.35 o 
   2   2   5     2091.24     2094.64     10.67 o 
   3   2   5      151.61      138.01      4.60 o 
   4   2   5       90.51       85.49      3.50 o 
   5   2   5     2666.03     2912.88     15.89 o 
   6   2   5      157.55      185.66      6.12 o 
   7   2   5      627.51      665.03      9.89 o 
   8   2   5      652.13      682.40     10.76 o 
   9   2   5     6462.17     6482.73     34.96 o 
  10   2   5      122.02       78.41      6.79 o 
  11   2   5       32.29       17.26      5.79 o 
  12   2   5     2145.36     2168.38     22.63 o 
  13   2   5       70.36       63.26      4.58 o 
  14   2   5       60.87       46.89      5.28 o 
  15   2   5      273.67      264.19     13.90 o 
  16   2   5        6.29       -5.33      5.33 o 
  17   2   5       20.04       20.19      6.26 o 
  18   2   5       44.01       42.26      8.56 o 
  19   2   5        4.03      -11.36     11.36 o 
  20   2   5        5.88      -12.08     12.08 o 
  21   2   5        3.56      -13.55     13.55 o 
  22   2   5        0.77       -0.07     13.55 o 
  23   2   5      129.78       76.68     17.71 o 
  24   2   5        2.52      -13.47     13.47 o 
  25   2   5       22.23      -17.95     17.95 o 
  26   2   5        0.13      -18.86     18.86 o 
 -25   3   5        1.21      -19.63     19.63 o 
 -24   3   5        0.29       -3.18     17.24 o 
 -23   3   5       15.52        8.07     16.10 o 
 -22   3   5      109.27       93.93     17.06 o 
 -21   3   5       19.57       13.99     13.56 o 
 -20   3   5       28.96       35.82     13.89 o 
 -19   3   5        0.06      -11.61     11.61 o 
 -18   3   5      169.67      203.78     17.40 o 
 -17   3   5        2.75       -8.90     10.40 o 
 -16   3   5        0.07       -7.65      7.65 o 
 -15   3   5        0.97       13.69      7.57 o 
 -14   3   5       78.41       61.99      8.24 o 
 -13   3   5        0.42       -2.21      5.92 o 
 -12   3   5       12.84       10.83      5.42 o 
 -11   3   5       39.77       54.27      6.06 o 
 -10   3   5       28.69       48.58      5.42 o 
  -9   3   5        4.05        6.43      4.91 o 
  -8   3   5      144.98      139.07      6.79 o 
  -7   3   5       12.80       22.61      4.23 o 
  -6   3   5     1452.26     1611.38     13.48 o 
  -5   3   5      460.33      525.57      8.19 o 
  -4   3   5    24411.40    26835.23    105.29 o 
  -3   3   5      637.00      675.90      7.78 o 
  -2   3   5      358.58      391.63      5.09 o 
  -1   3   5      250.48      205.40      5.80 o 
   0   3   5       78.50       55.04      3.95 o 
   1   3   5       52.47       27.42      4.31 o 
   2   3   5      838.23      834.50     15.68 o 
   3   3   5       33.19       15.11      2.30 o 
   4   3   5      947.84      842.90      8.46 o 
   5   3   5      388.90      302.96      6.99 o 
   6   3   5      256.28      220.23      5.65 o 
   7   3   5      185.31      207.36      6.92 o 
   8   3   5       33.26       27.12      4.19 o 
   9   3   5      384.87      406.24     10.90 o 
  10   3   5      175.81      192.43     10.58 o 
  11   3   5       10.84       12.08      6.94 o 
  12   3   5        0.13       10.42      7.05 o 
  13   3   5       25.01       13.55      8.36 o 
  14   3   5      445.73      422.29     18.41 o 
  15   3   5        2.04       -9.07      9.07 o 
  16   3   5        2.91       -6.42      9.80 o 
  17   3   5        2.97       -3.16     10.40 o 
  18   3   5        2.34       -7.82     11.56 o 
  19   3   5        3.29      -11.25     11.25 o 
  20   3   5       25.88       -5.50     15.32 o 
  21   3   5        1.38      -15.49     15.49 o 
  22   3   5       13.60       -9.99     17.15 o 
  23   3   5        3.65      -16.88     16.88 o 
  24   3   5        0.42      -17.96     17.96 o 
  25   3   5        6.41       -9.59     41.34 o 
 -23   4   5        0.55      -23.63     23.63 o 
 -22   4   5       39.03       16.02     27.24 o 
 -21   4   5       22.19      -15.34     17.28 o 
 -20   4   5       11.55       24.83     24.46 o 
 -19   4   5        6.07      -16.82     16.82 o 
 -18   4   5      238.92      226.16     39.54 o 
 -17   4   5      695.20      739.39     28.02 o 
 -16   4   5      223.25      236.93     20.18 o 
 -15   4   5        3.64       25.06     10.79 o 
 -14   4   5      388.28      382.09     15.74 o 
 -13   4   5      270.90      222.06     12.20 o 
 -12   4   5       29.47       15.49      6.50 o 
 -11   4   5        2.33       -5.53      5.53 o 
 -10   4   5        0.07       -5.12      5.12 o 
  -9   4   5      357.18      413.72     12.18 o 
  -8   4   5        1.30       -4.31      4.31 o 
  -7   4   5      328.39      351.01      9.13 o 
  -6   4   5       15.68       12.43      3.48 o 
  -5   4   5       84.26       90.47      4.95 o 
  -4   4   5      303.87      396.60      8.36 o 
  -3   4   5      958.07     1075.74     10.62 o 
  -2   4   5     1476.90     1562.08     13.39 o 
  -1   4   5        1.25       -1.23      3.35 o 
   0   4   5       59.91       47.58      5.84 o 
   1   4   5      909.83      920.32     14.39 o 
   2   4   5      835.42      863.22     13.51 o 
   3   4   5        0.54       -3.54      4.35 o 
   4   4   5        5.92        1.40      5.24 o 
   5   4   5     1329.47     1211.48     10.63 o 
   6   4   5      459.93      424.36      7.55 o 
   7   4   5      368.28      322.01      7.15 o 
   8   4   5        0.47        2.64      5.37 o 
   9   4   5     1936.18     2003.18     20.29 o 
  10   4   5        7.96        2.09      6.36 o 
  11   4   5      170.23      132.05      9.66 o 
  12   4   5      205.70      179.35     11.93 o 
  13   4   5      100.92       76.29     10.16 o 
  14   4   5       20.41       18.07     11.55 o 
  15   4   5      125.32      100.67     22.70 o 
  16   4   5        0.08      -11.64     11.64 o 
  17   4   5        0.05       -8.97     13.03 o 
  18   4   5        9.03      -11.61     12.95 o 
  19   4   5        3.14      -13.79     13.79 o 
  20   4   5        0.15      -10.01     14.83 o 
  21   4   5        0.02      -16.98     20.01 o 
  22   4   5       13.72      -21.66     21.66 o 
  23   4   5       81.94       74.93     32.25 o 
 -20   5   5       13.41       14.15     18.57 o 
 -19   5   5       21.28       12.93     18.50 o 
 -18   5   5       12.72       27.76     18.15 o 
 -17   5   5        3.10      -11.56     13.51 o 
 -16   5   5       27.42        4.24     13.12 o 
 -15   5   5       13.76        4.41     12.33 o 
 -14   5   5        3.63        1.16     12.57 o 
 -13   5   5       26.45       24.98     12.58 o 
 -12   5   5       43.04       42.14     11.83 o 
 -11   5   5      248.18      258.27     33.79 o 
 -10   5   5        6.78       13.50      8.65 o 
  -9   5   5        0.14       -7.29      7.29 o 
  -8   5   5       29.51        2.20      5.46 o 
  -7   5   5       18.07       17.92      5.75 o 
  -6   5   5        0.56       -3.03      4.68 o 
  -5   5   5       10.95       10.76      2.77 o 
  -4   5   5       48.90       54.50      5.43 o 
  -3   5   5        0.91       -1.33      3.66 o 
  -2   5   5        0.16       -3.69      3.69 o 
  -1   5   5       63.06       75.23      6.04 o 
   0   5   5       88.30       72.97      7.21 o 
   1   5   5      128.32      165.18     10.66 o 
   2   5   5      196.49      197.32      9.23 o 
   3   5   5       37.73       57.73      7.05 o 
   4   5   5      346.28      411.44     13.24 o 
   5   5   5     1294.72     1420.43     21.05 o 
   6   5   5       30.30       44.99      8.03 o 
   7   5   5      870.16      925.71     18.86 o 
   8   5   5      125.21      120.71      7.79 o 
   9   5   5      114.54       96.17      7.56 o 
  10   5   5      370.89      348.86     28.26 o 
  11   5   5       43.76       29.82     11.43 o 
  12   5   5       92.46       81.02     13.62 o 
  13   5   5       44.72       42.65     13.03 o 
  14   5   5        3.23      -11.42     11.42 o 
  15   5   5       62.67       41.59     17.79 o 
  16   5   5        0.08      -12.77     12.77 o 
  17   5   5        0.53       -7.08     14.96 o 
  18   5   5       19.63       -7.28     24.05 o 
  19   5   5        0.24      -21.41     21.41 o 
  20   5   5        2.77      -19.18     19.18 o 
 -17   6   5        3.44      -15.68     15.68 o 
 -16   6   5        0.03      -15.12     15.12 o 
 -15   6   5        4.99        7.21     13.01 o 
 -14   6   5        3.43      -11.85     11.85 o 
 -13   6   5        6.29      -11.01     11.55 o 
 -12   6   5       10.24        2.73     11.05 o 
 -11   6   5        0.72        0.28     10.17 o 
 -10   6   5       30.12       23.41     10.75 o 
  -9   6   5        1.42       -1.71      9.17 o 
  -8   6   5       12.54       13.16      7.48 o 
  -7   6   5        0.48       -3.94      6.13 o 
  -6   6   5        1.15        2.39      7.35 o 
  -5   6   5        0.58        0.20      7.16 o 
  -4   6   5        3.18       -0.57      6.29 o 
  -3   6   5        4.35        0.58      7.25 o 
  -2   6   5       11.24       20.24      7.34 o 
  -1   6   5        0.02        3.64      7.02 o 
   0   6   5        5.90        6.60     10.87 o 
   1   6   5        2.42       -6.23      6.23 o 
   2   6   5       23.53       14.81      8.43 o 
   3   6   5       31.89       42.34      8.87 o 
   4   6   5        0.69       27.67      9.69 o 
   5   6   5       72.68      106.08     14.23 o 
   6   6   5        5.25        7.08      9.20 o 
   7   6   5        6.54       12.68     11.02 o 
   8   6   5       34.89       52.37     11.71 o 
   9   6   5        3.19       -2.89     10.98 o 
  10   6   5        0.87        2.61     11.66 o 
  11   6   5        1.49      -11.42     11.42 o 
  12   6   5        1.24      -11.44     11.44 o 
  13   6   5        0.51      -11.18     11.18 o 
  14   6   5        7.02      -10.18     10.18 o 
  15   6   5        0.70       -7.58     13.25 o 
  16   6   5       10.22       -7.06     14.09 o 
 -11   7   5       12.10       -1.95     16.95 o 
 -10   7   5        0.64       -5.84     19.60 o 
  -9   7   5        2.52      -11.45     11.45 o 
  -8   7   5        4.42      -12.52     12.52 o 
  -7   7   5        2.07      -11.74     11.74 o 
  -6   7   5        1.94       10.74     13.19 o 
  -5   7   5        0.04        9.98     12.91 o 
  -4   7   5        1.40      -13.90     13.90 o 
  -3   7   5        0.61       -7.77     11.49 o 
  -2   7   5        0.11        8.71      9.81 o 
  -1   7   5        8.80       19.94      9.48 o 
   0   7   5        0.20        8.40     12.20 o 
   1   7   5        0.09       37.71     10.99 o 
   2   7   5        0.08       37.27     10.39 o 
   3   7   5       65.31       85.14     12.57 o 
   4   7   5       32.70       54.08     10.92 o 
   5   7   5        3.58       22.19     12.84 o 
   6   7   5        0.60        3.89     10.02 o 
   7   7   5        2.19        2.82     17.24 o 
   8   7   5       32.10       55.96     15.39 o 
   9   7   5       11.17       31.13     14.79 o 
  10   7   5       12.82       49.14     16.23 o 
  11   7   5       40.06       32.36     35.37 o 
 -26   0   6       78.16       68.58     23.20 o 
 -24   0   6      962.49     1436.12     64.15 o 
 -22   0   6     3945.43     4865.70     99.63 o 
 -20   0   6     4011.98     4946.18     78.55 o 
 -18   0   6       51.06       55.59     16.13 o 
 -16   0   6      168.32      153.94     15.94 o 
 -14   0   6       27.46       21.55     10.30 o 
 -12   0   6     1301.58     1412.51     24.09 o 
 -10   0   6      642.48      690.67     13.15 o 
  -8   0   6     1900.95     1982.04     17.93 o 
  -6   0   6     2993.23     2851.53     19.75 o 
  -4   0   6     2410.35     2383.02     16.32 o 
  -2   0   6     3571.53     3159.39     18.25 o 
   0   0   6      131.07      140.39      4.99 o 
   2   0   6        5.39        1.94      3.47 o 
   4   0   6    76044.87    65542.36    313.65 o 
   6   0   6    24484.78    22818.89    113.27 o 
   8   0   6       19.32       10.24      5.69 o 
  10   0   6      796.66      917.58     19.19 o 
  12   0   6      333.33      220.63     32.94 o 
  14   0   6      223.54      241.25     27.19 o 
  16   0   6     5161.64     5496.15     87.29 o 
  18   0   6       40.54       26.87     15.55 o 
  20   0   6      102.11       82.53     20.01 o 
  22   0   6      127.32      266.93     38.61 o 
  24   0   6        1.25      -22.64     48.20 o 
  26   0   6        1.35      -21.24     21.24 o 
 -27   1   6       24.13      -16.44     16.44 o 
 -26   1   6       41.38       15.57     16.87 o 
 -25   1   6        4.48      -14.71     14.71 o 
 -24   1   6       10.11        1.12     14.58 o 
 -23   1   6      138.77      102.89     17.12 o 
 -22   1   6      313.13      323.78     39.34 o 
 -21   1   6      185.21      197.61     18.86 o 
 -20   1   6      119.83      118.05     18.46 o 
 -19   1   6       47.65       30.20     12.93 o 
 -18   1   6      266.40      259.94     21.15 o 
 -17   1   6     1084.62     1274.82     28.75 o 
 -16   1   6      831.05      933.11     23.42 o 
 -15   1   6     1039.13     1136.30     21.95 o 
 -14   1   6     1723.91     1813.38     25.30 o 
 -13   1   6      531.75      676.46     15.07 o 
 -12   1   6      753.79      824.35     13.54 o 
 -11   1   6     5279.47     5746.16     30.11 o 
 -10   1   6      281.49      332.92      7.86 o 
  -9   1   6      293.89      276.79      6.82 o 
  -8   1   6     1225.45     1367.92     11.03 o 
  -7   1   6      677.61      705.68      7.85 o 
  -6   1   6       42.19       32.16      2.80 o 
  -5   1   6      411.66      392.31      5.89 o 
  -4   1   6      802.69      777.75      6.86 o 
  -3   1   6      134.70      135.36      3.62 o 
  -2   1   6     4104.77     3783.34     14.51 o 
  -1   1   6     2800.37     2603.01     11.57 o 
   0   1   6     1147.71     1055.64      7.15 o 
   1   1   6    17343.60    16064.88     38.96 o 
   2   1   6     4149.09     3760.29     16.06 o 
   3   1   6    11650.87    11255.40     38.05 o 
   4   1   6    42036.75    39091.09    103.90 o 
   5   1   6     1880.38     1795.08     13.61 o 
   6   1   6     1347.65     1414.11     12.91 o 
   7   1   6    32920.29    32373.42     96.22 o 
   8   1   6     2291.53     2055.73     16.39 o 
   9   1   6       32.77       29.09      4.22 o 
  10   1   6     2072.27     2059.81     19.13 o 
  11   1   6     3892.34     3836.51     32.89 o 
  12   1   6      603.84      660.31     17.62 o 
  13   1   6        8.39        9.08      7.82 o 
  14   1   6       29.40       24.92      9.44 o 
  15   1   6      270.80      287.62     20.93 o 
  16   1   6        3.12        2.31     10.48 o 
  17   1   6       39.87       57.25     12.69 o 
  18   1   6      338.92      380.70     22.43 o 
  19   1   6      205.85      237.53     21.73 o 
  20   1   6       12.01        7.63     11.37 o 
  21   1   6        5.04      -12.91     12.91 o 
  22   1   6       24.31       16.30     15.36 o 
  23   1   6       40.83       28.11     17.08 o 
  24   1   6       12.60       -6.82     15.65 o 
  25   1   6       56.09       49.37     20.13 o 
  26   1   6       44.21       60.67     21.56 o 
 -26   2   6        0.00      -17.25     17.25 o 
 -25   2   6        0.01      -16.68     16.68 o 
 -24   2   6        8.23      -11.68     16.67 o 
 -23   2   6        1.01      -15.42     15.42 o 
 -22   2   6       13.34        4.15     14.58 o 
 -21   2   6       10.08       -5.19     12.71 o 
 -20   2   6        1.42       -8.49     14.13 o 
 -19   2   6       58.89       39.11     15.69 o 
 -18   2   6       12.81       16.31     10.35 o 
 -17   2   6       22.92       25.86      9.69 o 
 -16   2   6        0.00        8.18      9.19 o 
 -15   2   6       17.88       35.32      9.13 o 
 -14   2   6        0.09       -1.24      6.79 o 
 -13   2   6        9.56        8.51      5.97 o 
 -12   2   6      181.97      190.13      8.59 o 
 -11   2   6      477.79      524.88     11.03 o 
 -10   2   6       24.74       32.12      4.83 o 
  -9   2   6        1.20       10.68      4.19 o 
  -8   2   6      134.27      175.05      5.61 o 
  -7   2   6       73.44       71.38      4.24 o 
  -6   2   6      316.13      365.18      7.92 o 
  -5   2   6       39.18       51.27      3.21 o 
  -4   2   6       92.65      117.28      4.12 o 
  -3   2   6     2653.25     2842.14     13.88 o 
  -2   2   6     1551.67     1544.28     11.84 o 
  -1   2   6     3541.12     3546.94     15.92 o 
   0   2   6       10.43        8.15      1.87 o 
   1   2   6     1204.53     1163.69      6.98 o 
   2   2   6      446.85      442.35      5.09 o 
   3   2   6        0.10       -2.09      2.09 o 
   4   2   6      812.33      822.75      9.42 o 
   5   2   6      104.35      118.31      5.72 o 
   6   2   6       39.56       39.65      3.04 o 
   7   2   6      829.58      816.25     10.42 o 
   8   2   6      337.42      295.80      8.44 o 
   9   2   6     2319.32     2292.19     20.16 o 
  10   2   6      150.81      148.67     12.79 o 
  11   2   6      637.26      583.99     15.23 o 
  12   2   6      244.70      232.48      9.35 o 
  13   2   6      120.84       96.60      5.69 o 
  14   2   6       31.84       24.22      5.65 o 
  15   2   6        8.15       12.22      5.46 o 
  16   2   6        0.18       -5.11      5.11 o 
  17   2   6       12.16        4.16      5.71 o 
  18   2   6        0.18       14.50      8.12 o 
  19   2   6       18.72        2.47     12.25 o 
  20   2   6        3.50      -13.02     13.02 o 
  21   2   6        8.31      -13.50     13.50 o 
  22   2   6       60.21       48.38     15.88 o 
  23   2   6       35.06       14.80     15.55 o 
  24   2   6       40.24       60.79     18.42 o 
  25   2   6        2.94       -8.53     15.93 o 
  26   2   6        1.20      -18.76     18.76 o 
 -25   3   6        1.16      -22.23     22.23 o 
 -24   3   6        1.34      -18.25     18.25 o 
 -23   3   6        0.15      -17.02     17.02 o 
 -22   3   6       10.64       -0.42     13.80 o 
 -21   3   6        0.00      -12.22     12.22 o 
 -20   3   6        0.01       -7.24     12.01 o 
 -19   3   6       54.95       53.72     17.08 o 
 -18   3   6        6.81        8.71     12.02 o 
 -17   3   6       45.64       34.61     13.39 o 
 -16   3   6       25.40       17.24     11.41 o 
 -15   3   6       22.27       18.48      8.12 o 
 -14   3   6        0.62       -0.49      6.32 o 
 -13   3   6        6.83        2.51      6.29 o 
 -12   3   6        5.03       10.70      5.57 o 
 -11   3   6        5.99       -3.85      4.81 o 
 -10   3   6       17.58       20.60      5.27 o 
  -9   3   6       40.83       41.82      5.31 o 
  -8   3   6        0.24        2.56      4.57 o 
  -7   3   6       30.37       22.85      5.29 o 
  -6   3   6      170.14      184.59      9.13 o 
  -5   3   6       58.20       51.57      4.02 o 
  -4   3   6       16.55       17.89      3.08 o 
  -3   3   6      558.18      644.42      9.56 o 
  -2   3   6       16.59       14.58      2.37 o 
  -1   3   6       19.27       21.12      3.64 o 
   0   3   6        4.57       -0.15      2.99 o 
   1   3   6      256.65      235.47      8.13 o 
   2   3   6        4.24       -3.54      3.54 o 
   3   3   6       54.62       46.08      3.05 o 
   4   3   6        3.50        0.67      2.35 o 
   5   3   6       28.43       20.92      3.30 o 
   6   3   6       40.16       37.91      3.57 o 
   7   3   6       40.98       51.67      4.62 o 
   8   3   6       14.04       12.17      3.77 o 
   9   3   6      180.36      184.34      8.50 o 
  10   3   6       78.34       89.46      8.51 o 
  11   3   6        0.00        8.62      6.61 o 
  12   3   6        5.67        5.21      7.68 o 
  13   3   6        0.18       -8.23      8.23 o 
  14   3   6       17.15       -5.96      9.43 o 
  15   3   6        7.21       -9.63      9.63 o 
  16   3   6        2.23       15.38     11.21 o 
  17   3   6        2.30      -10.00     10.00 o 
  18   3   6        2.48       -8.70     11.43 o 
  19   3   6        0.65      -12.07     12.07 o 
  20   3   6        3.06      -11.87     15.01 o 
  21   3   6        9.40      -13.44     15.56 o 
  22   3   6        1.00      -15.46     15.46 o 
  23   3   6        1.91      -17.24     17.24 o 
  24   3   6        1.27      -16.50     18.35 o 
 -23   4   6        2.38      -19.21     19.21 o 
 -22   4   6        7.84       29.26     25.19 o 
 -21   4   6        7.09      -17.84     17.84 o 
 -20   4   6       74.66       74.86     26.83 o 
 -19   4   6       48.02       28.75     19.03 o 
 -18   4   6       17.98       15.22     14.70 o 
 -17   4   6       31.95       41.71     15.75 o 
 -16   4   6       64.11       93.80     12.95 o 
 -15   4   6        3.28       -9.34      9.34 o 
 -14   4   6       23.88        4.60      7.97 o 
 -13   4   6       30.91       38.60      8.12 o 
 -12   4   6       40.72       40.21      7.26 o 
 -11   4   6      187.54      176.65      9.36 o 
 -10   4   6        7.53        0.26      5.30 o 
  -9   4   6        0.46        1.89      5.14 o 
  -8   4   6        2.51        3.49      4.89 o 
  -7   4   6      106.66      104.47      6.53 o 
  -6   4   6        2.33       -3.10      3.10 o 
  -5   4   6        7.24       -3.63      3.63 o 
  -4   4   6        2.39        6.10      3.24 o 
  -3   4   6        0.80       -2.95      2.95 o 
  -2   4   6      307.16      365.28      7.72 o 
  -1   4   6       57.10       69.77      3.57 o 
   0   4   6        0.48       -4.32      4.37 o 
   1   4   6      101.57      106.24      7.35 o 
   2   4   6       39.32       38.30      6.13 o 
   3   4   6        3.39       -1.21      4.94 o 
   4   4   6       11.06       18.19      5.39 o 
   5   4   6       18.39       18.31      3.51 o 
   6   4   6      133.50      119.84      5.47 o 
   7   4   6      126.54      139.61      6.08 o 
   8   4   6      314.81      327.62     13.96 o 
   9   4   6      377.13      375.79     12.62 o 
  10   4   6        0.01        4.17      5.90 o 
  11   4   6      192.29      191.11     11.40 o 
  12   4   6        1.27       12.56      5.46 o 
  13   4   6       10.05       -5.17      8.26 o 
  14   4   6       10.25       -3.96     10.85 o 
  15   4   6        2.82      -11.13     11.13 o 
  16   4   6       12.47      -11.44     11.44 o 
  17   4   6        1.88      -12.71     12.71 o 
  18   4   6        0.04      -12.38     12.38 o 
  19   4   6        1.14       -6.49     14.71 o 
  20   4   6        1.56      -14.85     14.85 o 
  21   4   6        5.80      -14.89     14.89 o 
  22   4   6        1.58      -18.73     18.73 o 
  23   4   6       25.97       47.07     47.85 o 
 -20   5   6       69.11       55.08     33.15 o 
 -19   5   6        6.21      -17.11     18.07 o 
 -18   5   6       40.79       -5.05     16.66 o 
 -17   5   6      160.27      176.39     25.36 o 
 -16   5   6      239.72      211.40     31.84 o 
 -15   5   6        3.66        3.09     12.10 o 
 -14   5   6      246.02      249.37     19.93 o 
 -13   5   6       15.97       21.29     12.54 o 
 -12   5   6        0.01       -3.75     10.54 o 
 -11   5   6      627.19      614.92     22.28 o 
 -10   5   6       14.70       10.77      9.14 o 
  -9   5   6       35.91       43.74      9.81 o 
  -8   5   6      104.72       76.82     10.19 o 
  -7   5   6        0.85       -5.78      5.78 o 
  -6   5   6       24.47       29.97      5.39 o 
  -5   5   6       11.69        6.69      3.96 o 
  -4   5   6       81.65       96.63      6.10 o 
  -3   5   6        0.13       -2.37      3.82 o 
  -2   5   6      122.50      143.09      5.96 o 
  -1   5   6      113.27      112.11      8.57 o 
   0   5   6      164.04      169.45      9.70 o 
   1   5   6       75.78       79.50      7.36 o 
   2   5   6      425.70      492.43     13.44 o 
   3   5   6       41.80       42.16      8.72 o 
   4   5   6     1688.42     1812.12     23.30 o 
   5   5   6      489.07      580.83     17.04 o 
   6   5   6      167.67      180.04     13.49 o 
   7   5   6     2150.95     2409.17     28.74 o 
   8   5   6        0.23        4.55      7.22 o 
   9   5   6       64.85       55.56      7.03 o 
  10   5   6      255.05      291.83     24.88 o 
  11   5   6      179.51      152.31     16.00 o 
  12   5   6      120.46      102.34     19.04 o 
  13   5   6        0.01       -4.94     11.52 o 
  14   5   6        6.91        4.60     12.84 o 
  15   5   6       57.95       41.78     15.06 o 
  16   5   6       25.29       -3.50     14.22 o 
  17   5   6        6.04       14.85     16.65 o 
  18   5   6       15.44      -15.32     15.32 o 
  19   5   6       59.52       13.69     52.54 o 
  20   5   6       15.55      -17.03     17.03 o 
 -16   6   6        1.80        2.48     15.40 o 
 -15   6   6        0.24        4.32     13.11 o 
 -14   6   6        7.74       -1.22     12.97 o 
 -13   6   6        4.74      -11.28     11.28 o 
 -12   6   6        6.44       -6.68     10.84 o 
 -11   6   6        1.26       -8.94      8.94 o 
 -10   6   6       44.70       43.75     11.34 o 
  -9   6   6       25.45        4.48      8.95 o 
  -8   6   6        0.01        1.22      7.15 o 
  -7   6   6       15.34       21.68      7.43 o 
  -6   6   6       56.58       64.79      9.42 o 
  -5   6   6        0.58       -5.90      5.90 o 
  -4   6   6        2.76        8.07      5.65 o 
  -3   6   6       31.18       20.31      8.88 o 
  -2   6   6       76.58       68.96     10.62 o 
  -1   6   6       32.11       40.44     10.00 o 
   0   6   6       19.01       28.83      9.82 o 
   1   6   6        8.24        2.18      7.64 o 
   2   6   6        0.25       -7.88      7.88 o 
   3   6   6       22.86       24.35      8.53 o 
   4   6   6      443.20      625.90     23.89 o 
   5   6   6       23.87       34.82      9.98 o 
   6   6   6      530.19      590.83     35.61 o 
   7   6   6       90.40      124.27     13.79 o 
   8   6   6       72.90       61.18     12.51 o 
   9   6   6        9.65       25.58     11.78 o 
  10   6   6       10.23      -10.63     12.82 o 
  11   6   6        0.27       10.06     12.38 o 
  12   6   6       11.46      -11.69     11.69 o 
  13   6   6       28.80       66.67     18.11 o 
  14   6   6       24.63       14.59     14.38 o 
  15   6   6       95.37       58.59     18.69 o 
  16   6   6      352.19      507.43     44.72 o 
 -11   7   6       61.20       47.07     34.32 o 
 -10   7   6       15.44       -7.40     15.22 o 
  -9   7   6       12.04       21.85     16.16 o 
  -8   7   6        0.07       -5.18     13.26 o 
  -7   7   6        0.00       -3.85     13.21 o 
  -6   7   6        8.88       -9.55     14.04 o 
  -5   7   6       25.78       25.27     14.66 o 
  -4   7   6        2.54        6.84     11.68 o 
  -3   7   6        0.03        0.45     10.63 o 
  -2   7   6        4.76        1.36     17.66 o 
  -1   7   6        1.89        6.06     17.84 o 
   0   7   6        0.34       25.44      8.87 o 
   1   7   6       60.21       63.99      9.58 o 
   2   7   6        4.09       19.34     10.94 o 
   3   7   6      346.21      398.00     22.62 o 
   4   7   6      114.39      121.81     13.89 o 
   5   7   6        2.36        9.33     10.56 o 
   6   7   6       64.28       92.52     15.27 o 
   7   7   6      119.06      189.20     19.77 o 
   8   7   6       35.23       27.32     14.73 o 
   9   7   6        3.45       17.55     14.62 o 
  10   7   6       10.78       14.63     14.92 o 
 -27   0   7        0.92      -18.67     18.67 o 
 -25   0   7        3.25      -17.22     17.22 o 
 -23   0   7       71.79       46.43     22.71 o 
 -21   0   7      415.05      405.68     56.43 o 
 -19   0   7     1445.10     1949.95     51.89 o 
 -17   0   7        0.71       17.28     14.07 o 
 -15   0   7      150.19      135.41     19.34 o 
 -13   0   7       24.57       38.63     10.79 o 
 -11   0   7      332.38      386.28     14.71 o 
  -9   0   7      424.73      498.78     11.74 o 
  -7   0   7       98.99      109.95      5.84 o 
  -5   0   7      421.05      416.69      8.44 o 
  -3   0   7        5.48        1.93      2.76 o 
  -1   0   7       59.84       45.14      3.39 o 
   1   0   7      116.23      103.78      5.47 o 
   3   0   7     1404.58     1303.89     14.11 o 
   5   0   7       24.24       34.67      5.91 o 
   7   0   7       78.57       92.77     12.69 o 
   9   0   7      158.58      200.48     12.48 o 
  11   0   7       50.96       43.63      9.48 o 
  13   0   7      125.75      122.36     23.86 o 
  15   0   7      310.88      321.90     28.98 o 
  17   0   7       63.03       66.27     19.01 o 
  19   0   7       12.18      -14.22     14.22 o 
  21   0   7        0.29       16.42     30.57 o 
  23   0   7        0.63      -10.71     26.36 o 
  25   0   7        1.44       -7.19     29.73 o 
 -27   1   7       17.52       40.71     21.68 o 
 -26   1   7        0.79      -15.07     15.07 o 
 -25   1   7       16.68      -15.61     15.61 o 
 -24   1   7       13.43        3.35     22.09 o 
 -23   1   7       15.61      -16.92     18.48 o 
 -22   1   7       25.82       26.42     14.71 o 
 -21   1   7      112.91      133.51     22.02 o 
 -20   1   7      161.95      160.15     17.36 o 
 -19   1   7      825.72     1024.54     29.74 o 
 -18   1   7       44.84       57.73     12.09 o 
 -17   1   7      492.10      628.73     24.72 o 
 -16   1   7      401.70      491.10     19.18 o 
 -15   1   7      168.37      178.01     12.86 o 
 -14   1   7      370.61      394.46     25.04 o 
 -13   1   7       18.05       13.32      6.69 o 
 -12   1   7      827.49      956.28     14.03 o 
 -11   1   7      986.97     1092.89     13.86 o 
 -10   1   7      313.26      311.15     11.59 o 
  -9   1   7      428.04      452.73      7.71 o 
  -8   1   7        0.03        1.39      2.88 o 
  -7   1   7      775.57      909.77      9.06 o 
  -6   1   7      837.34      950.44      8.55 o 
  -5   1   7       86.48       92.32      3.40 o 
  -4   1   7      134.05      133.51      4.56 o 
  -3   1   7     1276.47     1253.78      8.53 o 
  -2   1   7      829.89      789.88      6.92 o 
  -1   1   7      349.82      336.84      5.07 o 
   0   1   7        3.07        1.87      2.42 o 
   1   1   7     1164.59     1050.31      7.59 o 
   2   1   7      460.89      431.66      6.08 o 
   3   1   7     1329.22     1240.97      9.53 o 
   4   1   7     9891.24     9552.31     35.72 o 
   5   1   7      686.38      617.70      8.61 o 
   6   1   7     1182.78     1102.73     11.81 o 
   7   1   7     2727.01     2854.14     19.71 o 
   8   1   7      320.12      302.72      8.47 o 
   9   1   7      375.74      321.40      9.59 o 
  10   1   7       88.71       85.63      6.07 o 
  11   1   7       20.97       15.74      5.51 o 
  12   1   7       76.44       63.30      8.31 o 
  13   1   7       52.21       53.20     10.00 o 
  14   1   7       17.24        0.66      8.47 o 
  15   1   7        1.46        8.74      9.72 o 
  16   1   7       42.15       41.35     11.98 o 
  17   1   7        0.01       -8.30      8.30 o 
  18   1   7      388.54      323.01     19.20 o 
  19   1   7      125.59      131.19     16.08 o 
  20   1   7        7.69        4.04     11.94 o 
  21   1   7        8.73       -5.69     12.46 o 
  22   1   7        6.69        4.29     16.27 o 
  23   1   7        2.31        6.75     15.28 o 
  24   1   7        5.71      -14.48     14.48 o 
  25   1   7        9.90       10.35     19.61 o 
  26   1   7        3.72      -16.19     16.19 o 
 -26   2   7       14.32      -12.54     18.55 o 
 -25   2   7       15.77      -18.64     18.64 o 
 -24   2   7        1.96      -16.68     16.68 o 
 -23   2   7       14.04      -15.09     15.09 o 
 -22   2   7        0.93      -11.62     15.21 o 
 -21   2   7       46.40       36.65     16.73 o 
 -20   2   7      150.86      125.43     16.50 o 
 -19   2   7       28.18       32.45     13.15 o 
 -18   2   7      116.95       97.62     13.18 o 
 -17   2   7       65.48       61.43     11.00 o 
 -16   2   7      785.68      970.30     22.66 o 
 -15   2   7      381.73      419.18     17.34 o 
 -14   2   7      669.96      805.90     17.19 o 
 -13   2   7      392.86      427.31     12.25 o 
 -12   2   7      705.88      860.66     14.16 o 
 -11   2   7     1147.86     1387.13     16.01 o 
 -10   2   7      110.61      108.63      6.11 o 
  -9   2   7     1102.34     1071.84     12.95 o 
  -8   2   7        0.16       -1.66      3.14 o 
  -7   2   7       36.35       27.75      3.32 o 
  -6   2   7      424.59      417.92      6.87 o 
  -5   2   7        8.49        4.87      2.58 o 
  -4   2   7       63.74      103.00      3.83 o 
  -3   2   7      494.44      544.79      6.31 o 
  -2   2   7     1264.45     1377.57     12.68 o 
  -1   2   7    11944.07    12120.71     39.77 o 
   0   2   7      399.02      381.93      5.53 o 
   1   2   7       52.75       33.10      2.39 o 
   2   2   7     2255.71     2413.68     11.96 o 
   3   2   7       53.00       49.40      2.97 o 
   4   2   7      331.76      327.14      6.52 o 
   5   2   7        9.32        9.59      2.92 o 
   6   2   7     6543.26     6539.41     27.65 o 
   7   2   7       40.71       32.17      3.63 o 
   8   2   7     1380.20     1245.15     12.35 o 
   9   2   7    14478.53    13728.23     56.00 o 
  10   2   7      514.49      551.55     10.12 o 
  11   2   7      922.69      911.61     13.28 o 
  12   2   7      543.97      584.71     13.06 o 
  13   2   7      218.67      243.57     12.15 o 
  14   2   7      653.11      575.37     13.47 o 
  15   2   7        6.47       -0.64      5.26 o 
  16   2   7        1.73        3.80      6.37 o 
  17   2   7       11.73       -5.94      5.94 o 
  18   2   7       47.39       39.35      9.46 o 
  19   2   7        2.77       -6.78     12.55 o 
  20   2   7       13.45      -11.85     13.23 o 
  21   2   7        8.78      -12.59     12.59 o 
  22   2   7       47.63       29.99     14.95 o 
  23   2   7        8.19        3.82     14.52 o 
  24   2   7        7.66      -22.79     22.79 o 
  25   2   7        8.27      -16.52     16.52 o 
 -25   3   7        1.31      -25.16     25.16 o 
 -24   3   7        0.00      -17.21     17.21 o 
 -23   3   7        1.97      -15.30     15.30 o 
 -22   3   7       11.12      -10.81     14.63 o 
 -21   3   7        6.70       -6.81     14.59 o 
 -20   3   7        3.76      -13.42     13.42 o 
 -19   3   7        2.99       -6.18     13.15 o 
 -18   3   7       13.57       28.83     13.24 o 
 -17   3   7        0.89       14.88     12.67 o 
 -16   3   7       74.53       55.06     12.56 o 
 -15   3   7       24.17        3.07      7.82 o 
 -14   3   7      214.80      206.12     10.35 o 
 -13   3   7       37.15       64.43      7.34 o 
 -12   3   7      390.26      393.08     14.74 o 
 -11   3   7       44.42       22.83      5.68 o 
 -10   3   7        6.11        6.23      4.85 o 
  -9   3   7        6.94        2.13      4.50 o 
  -8   3   7      683.87      772.09     11.81 o 
  -7   3   7       72.31       82.35      5.40 o 
  -6   3   7     1109.49     1146.86     12.35 o 
  -5   3   7      151.59      177.77      5.80 o 
  -4   3   7       13.42       10.35      3.13 o 
  -3   3   7       19.87       17.91      2.80 o 
  -2   3   7     5761.19     6359.67     22.37 o 
  -1   3   7      793.93      899.51      6.29 o 
   0   3   7    16184.73    17427.52     66.46 o 
   1   3   7      264.88      296.13      7.14 o 
   2   3   7      960.73     1044.14      8.50 o 
   3   3   7       42.60       28.65      2.41 o 
   4   3   7      878.35      805.89      8.72 o 
   5   3   7      162.56      146.35      4.29 o 
   6   3   7      490.52      512.00      8.28 o 
   7   3   7        2.05        1.59      2.42 o 
   8   3   7     4886.15     4881.25     30.74 o 
   9   3   7       16.49       11.05      4.76 o 
  10   3   7       18.68        8.65      6.58 o 
  11   3   7       75.47       95.23      8.98 o 
  12   3   7      413.56      453.27     16.08 o 
  13   3   7      100.63       57.51     11.20 o 
  14   3   7      542.00      583.72     25.21 o 
  15   3   7       45.95       23.77     10.63 o 
  16   3   7      191.82      184.58     16.14 o 
  17   3   7       11.20      -10.64     10.64 o 
  18   3   7       11.39      -11.33     11.33 o 
  19   3   7       11.04       -7.49     14.84 o 
  20   3   7       29.08       19.54     16.32 o 
  21   3   7        3.53      -14.88     14.88 o 
  22   3   7       14.81      -15.99     15.99 o 
  23   3   7        1.02        1.08     17.38 o 
  24   3   7        9.31      -17.68     17.68 o 
 -23   4   7        1.28      -19.33     19.33 o 
 -22   4   7        4.04      -20.71     20.71 o 
 -21   4   7       45.14       21.12     24.09 o 
 -20   4   7       73.66       36.89     27.94 o 
 -19   4   7       60.47       50.89     21.04 o 
 -18   4   7       66.45      100.33     18.68 o 
 -17   4   7        0.10      -11.55     12.02 o 
 -16   4   7      152.69      143.99     17.48 o 
 -15   4   7      167.28      211.85     13.25 o 
 -14   4   7       82.86       53.67      9.53 o 
 -13   4   7      392.56      374.67     15.84 o 
 -12   4   7       67.71       45.98      7.65 o 
 -11   4   7      287.15      251.24     13.02 o 
 -10   4   7       90.65       51.46      6.72 o 
  -9   4   7        0.70       -0.48      5.35 o 
  -8   4   7       10.71        2.90      5.14 o 
  -7   4   7      208.07      253.21     11.61 o 
  -6   4   7       47.66       40.38      5.03 o 
  -5   4   7        8.85        6.03      3.77 o 
  -4   4   7       19.79       16.39      3.02 o 
  -3   4   7      465.26      512.94     13.16 o 
  -2   4   7      443.09      536.15     11.22 o 
  -1   4   7     1021.74     1152.33     15.95 o 
   0   4   7      386.71      395.64     11.57 o 
   1   4   7      109.52      124.06      7.34 o 
   2   4   7      796.11      789.47     14.27 o 
   3   4   7        7.53       -3.35      5.06 o 
   4   4   7        1.75       -3.84      5.05 o 
   5   4   7     1027.69      984.21      9.27 o 
   6   4   7     1101.80     1072.52     10.73 o 
   7   4   7      104.81       81.14      5.03 o 
   8   4   7     3521.20     3415.99     28.27 o 
   9   4   7     1847.26     1896.19     19.25 o 
  10   4   7     1299.94     1376.44     19.61 o 
  11   4   7     1813.16     1948.05     24.45 o 
  12   4   7      272.90      314.00     15.37 o 
  13   4   7      538.35      510.64     24.51 o 
  14   4   7      105.68      123.44     24.13 o 
  15   4   7       20.38      -11.42     11.42 o 
  16   4   7        0.00      -10.89     10.89 o 
  17   4   7       16.61      -12.06     12.06 o 
  18   4   7        3.53      -12.10     12.10 o 
  19   4   7        0.19      -13.65     13.65 o 
  20   4   7        6.54      -14.91     14.91 o 
  21   4   7        8.59      -15.75     15.75 o 
  22   4   7        3.98      -21.04     21.04 o 
 -20   5   7        1.92      -19.07     19.07 o 
 -19   5   7      133.16      141.54     24.01 o 
 -18   5   7        1.44      -15.00     15.00 o 
 -17   5   7      101.43       97.02     18.39 o 
 -16   5   7      109.64      112.18     20.86 o 
 -15   5   7        0.51      -13.18     13.18 o 
 -14   5   7      208.68      186.03     19.29 o 
 -13   5   7        0.77       -5.78     11.75 o 
 -12   5   7       14.68        0.98     10.47 o 
 -11   5   7      340.83      294.03     17.76 o 
 -10   5   7       66.02       70.20     11.27 o 
  -9   5   7        1.22       -8.29      8.29 o 
  -8   5   7       62.39       68.27      9.44 o 
  -7   5   7        0.00       -5.91      5.91 o 
  -6   5   7       16.29       19.31      5.83 o 
  -5   5   7        0.67        6.61      4.09 o 
  -4   5   7       37.48       32.70      5.03 o 
  -3   5   7       11.78       17.73      4.05 o 
  -2   5   7       50.90       61.95      4.18 o 
  -1   5   7       48.00       54.30      6.23 o 
   0   5   7        2.51        9.03      5.44 o 
   1   5   7       32.70       33.03      6.96 o 
   2   5   7       63.64       46.10      7.20 o 
   3   5   7        2.48        0.69      5.84 o 
   4   5   7      758.24      746.26     16.81 o 
   5   5   7        0.00       -4.39      6.83 o 
   6   5   7      131.38      214.10     14.22 o 
   7   5   7      287.57      380.97     26.33 o 
   8   5   7       33.21       39.17      7.25 o 
   9   5   7        1.14        2.01      5.27 o 
  10   5   7       53.96       54.99      8.92 o 
  11   5   7        8.19       -8.65      8.65 o 
  12   5   7       25.28       12.56     18.20 o 
  13   5   7       20.82        8.79     12.52 o 
  14   5   7        3.26       -9.97     12.33 o 
  15   5   7        0.92        4.11     13.76 o 
  16   5   7        3.15      -12.85     12.85 o 
  17   5   7       36.64        2.15     15.62 o 
  18   5   7       18.42      -15.40     15.40 o 
  19   5   7       94.77       95.20     26.41 o 
  20   5   7        0.55      -20.43     20.43 o 
 -16   6   7        0.19      -14.43     14.43 o 
 -15   6   7        0.02      -11.85     11.85 o 
 -14   6   7        3.54        4.81     14.06 o 
 -13   6   7        2.12      -10.25     10.25 o 
 -12   6   7        5.88      -10.79     10.79 o 
 -11   6   7       16.56        2.25      9.63 o 
 -10   6   7        1.76       -9.58      9.58 o 
  -9   6   7       34.55       13.18      9.49 o 
  -8   6   7        9.16        7.36      7.21 o 
  -7   6   7       11.51       27.98      8.91 o 
  -6   6   7        4.38       -1.90      7.35 o 
  -5   6   7        1.68       -5.33      6.18 o 
  -4   6   7        2.84       -4.20      5.56 o 
  -3   6   7        0.09       -8.46      8.62 o 
  -2   6   7        1.70        4.91      8.65 o 
  -1   6   7        0.00        3.27      8.94 o 
   0   6   7        3.13        0.21      7.35 o 
   1   6   7        5.81        0.50      8.19 o 
   2   6   7        5.99       21.91      8.79 o 
   3   6   7       49.52       58.42     13.27 o 
   4   6   7       12.09       55.83     12.21 o 
   5   6   7        5.09       32.15     12.29 o 
   6   6   7       57.87       55.07     13.45 o 
   7   6   7        2.56       -3.82     11.31 o 
   8   6   7       72.88       82.78     18.41 o 
   9   6   7        0.70       -4.43     11.71 o 
  10   6   7        1.39       37.30     14.80 o 
  11   6   7        9.91       38.34     15.32 o 
  12   6   7        0.50      -16.12     16.12 o 
  13   6   7        0.11      -17.79     17.79 o 
  14   6   7        1.79       28.97     16.55 o 
  15   6   7       10.44       20.07     19.69 o 
  16   6   7        0.02      -15.53     20.71 o 
 -10   7   7        0.86        0.73     25.57 o 
  -9   7   7       20.44       -4.28     15.06 o 
  -8   7   7        7.00       -6.40     12.19 o 
  -7   7   7        2.87      -12.93     12.93 o 
  -6   7   7        9.55       -1.46     12.17 o 
  -5   7   7        1.54        5.87     11.13 o 
  -4   7   7        0.02       -9.70      9.70 o 
  -3   7   7        1.29       -9.31      9.31 o 
  -2   7   7        0.68       -8.67     11.09 o 
  -1   7   7        1.41       -9.86     19.29 o 
   0   7   7        1.39       12.26     11.79 o 
   1   7   7        0.57       28.89      8.50 o 
   2   7   7        0.57       11.98      9.10 o 
   3   7   7        7.07       37.82      9.96 o 
   4   7   7       14.63       27.43     10.33 o 
   5   7   7        0.01        7.89     14.18 o 
   6   7   7       19.88       38.77     14.49 o 
   7   7   7       66.97       57.37     15.27 o 
   8   7   7        0.27       71.74     24.39 o 
   9   7   7        0.24       -3.57     13.94 o 
  10   7   7        1.93      -15.76     15.76 o 
 -26   0   8       56.58       24.37     31.92 o 
 -24   0   8       40.95       76.45     29.39 o 
 -22   0   8      122.09       31.89     17.93 o 
 -20   0   8     2319.63     3131.36     65.89 o 
 -18   0   8     3415.59     4131.29     69.90 o 
 -16   0   8        6.79       26.03     13.98 o 
 -14   0   8      158.46      149.75     14.44 o 
 -12   0   8       20.45       17.89      7.97 o 
 -10   0   8     8839.42     9811.42     48.42 o 
  -8   0   8    18017.65    19273.02     72.01 o 
  -6   0   8     1400.31     1470.92     15.12 o 
  -4   0   8    10992.19    10864.60     43.41 o 
  -2   0   8     2466.76     2316.97     16.90 o 
   0   0   8       28.20       16.29      3.51 o 
   2   0   8     4409.98     4074.34     27.61 o 
   4   0   8     5248.83     4902.02     33.22 o 
   6   0   8      353.91      421.70     11.63 o 
   8   0   8     1800.99     1713.12     22.70 o 
  10   0   8     1856.46     2301.22     32.01 o 
  12   0   8      109.86       72.94     19.04 o 
  14   0   8      154.37      277.19     29.62 o 
  16   0   8        0.09        9.02     16.05 o 
  18   0   8      162.18      175.80     31.22 o 
  20   0   8      523.45      683.46     50.80 o 
  22   0   8       23.05       55.50     23.97 o 
  24   0   8        7.10       -6.43     29.73 o 
  26   0   8        2.66      -15.24     30.66 o 
 -26   1   8        0.07      -16.12     16.12 o 
 -25   1   8       33.63        4.67     19.98 o 
 -24   1   8       37.47       17.55     16.63 o 
 -23   1   8       43.81       58.98     17.74 o 
 -22   1   8       14.77       23.06     15.44 o 
 -21   1   8      359.57      436.52     37.15 o 
 -20   1   8      202.31      186.03     15.27 o 
 -19   1   8      843.03      989.28     28.78 o 
 -18   1   8     1742.17     2127.88     34.56 o 
 -17   1   8      458.04      512.64     20.32 o 
 -16   1   8      402.70      376.80     20.01 o 
 -15   1   8      602.03      618.13     22.40 o 
 -14   1   8     2298.26     2560.07     30.28 o 
 -13   1   8      675.82      741.21     15.54 o 
 -12   1   8      166.57      152.20      7.24 o 
 -11   1   8      305.65      376.09     11.01 o 
 -10   1   8      288.91      283.48      9.38 o 
  -9   1   8      979.54     1042.56     10.76 o 
  -8   1   8      473.17      554.49      8.09 o 
  -7   1   8       41.44       55.51      3.47 o 
  -6   1   8      183.69      231.32      5.54 o 
  -5   1   8     1009.05     1070.56      8.97 o 
  -4   1   8       83.38       76.45      3.26 o 
  -3   1   8      111.87       97.44      3.41 o 
  -2   1   8      267.26      294.43      5.55 o 
  -1   1   8     4181.77     4111.84     17.48 o 
   0   1   8      894.19      832.37      7.24 o 
   1   1   8     5306.42     5013.16     17.97 o 
   2   1   8        1.53       -0.54      2.38 o 
   3   1   8     2816.41     2611.29     14.38 o 
   4   1   8    13669.38    12909.18     48.08 o 
   5   1   8     1870.38     1764.56     13.75 o 
   6   1   8     1450.91     1409.76     14.11 o 
   7   1   8     3195.28     3129.03     21.87 o 
   8   1   8      355.36      331.27      9.64 o 
   9   1   8      241.85      216.08     10.18 o 
  10   1   8     5135.79     5004.04     33.07 o 
  11   1   8       89.05       80.72      8.17 o 
  12   1   8       52.33       26.86      7.15 o 
  13   1   8       14.96       30.36      7.51 o 
  14   1   8       23.17       36.97      8.03 o 
  15   1   8      188.08      174.79     17.77 o 
  16   1   8       56.42       60.67     13.11 o 
  17   1   8        0.30      -10.65     10.65 o 
  18   1   8      268.59      235.32     18.85 o 
  19   1   8     1032.84     1137.16     36.13 o 
  20   1   8       12.83        7.01     12.15 o 
  21   1   8        2.31      -12.50     12.50 o 
  22   1   8       20.06      -14.29     14.29 o 
  23   1   8       14.90       -2.46     14.99 o 
  24   1   8        0.34      -14.60     14.60 o 
  25   1   8        0.05       -6.16     15.40 o 
  26   1   8       25.86       -1.68     18.86 o 
 -26   2   8       37.71       70.13     25.51 o 
 -25   2   8        1.33      -19.70     19.70 o 
 -24   2   8        0.01      -18.56     18.56 o 
 -23   2   8       31.85       24.77     17.36 o 
 -22   2   8        6.16      -14.92     14.92 o 
 -21   2   8       16.71       -1.61     14.10 o 
 -20   2   8       10.58       -2.49     13.12 o 
 -19   2   8        0.83      -10.82     11.78 o 
 -18   2   8       24.65       51.33     13.02 o 
 -17   2   8       13.54        0.72     10.11 o 
 -16   2   8      342.68      363.85     19.00 o 
 -15   2   8        2.71        6.92      8.09 o 
 -14   2   8      437.23      489.00     18.03 o 
 -13   2   8        9.15       15.86      5.96 o 
 -12   2   8      906.42      964.56     14.61 o 
 -11   2   8        0.13        4.64      4.71 o 
 -10   2   8       35.05       41.58      5.21 o 
  -9   2   8        0.83       -0.35      3.89 o 
  -8   2   8        3.84        3.35      3.36 o 
  -7   2   8        8.57        3.73      2.74 o 
  -6   2   8        2.05       -2.51      2.51 o 
  -5   2   8      134.63       97.92      4.52 o 
  -4   2   8      145.04      116.86      4.21 o 
  -3   2   8     1474.27     1620.42     11.46 o 
  -2   2   8      201.11      196.47      5.44 o 
  -1   2   8      445.05      441.65      6.48 o 
   0   2   8      220.33      233.20      5.68 o 
   1   2   8     1828.75     1841.43     10.56 o 
   2   2   8      742.44      771.98      7.80 o 
   3   2   8      184.60      163.43      4.87 o 
   4   2   8     1980.75     2066.66     14.19 o 
   5   2   8        5.05        8.90      2.95 o 
   6   2   8     6980.32     7077.65     30.09 o 
   7   2   8     3984.75     3907.58     23.80 o 
   8   2   8        0.82        4.95      3.69 o 
   9   2   8     4592.58     4482.66     36.93 o 
  10   2   8     2796.88     2905.91     23.38 o 
  11   2   8        0.31       -0.19      4.51 o 
  12   2   8      311.50      315.54     16.09 o 
  13   2   8        3.72       15.34      7.03 o 
  14   2   8      219.16      156.50      9.55 o 
  15   2   8       89.75       69.98      7.06 o 
  16   2   8       10.43        2.22      6.46 o 
  17   2   8       58.11       12.98      7.96 o 
  18   2   8       12.70       -1.42      7.74 o 
  19   2   8        0.19      -11.85     11.85 o 
  20   2   8       10.23      -12.27     12.27 o 
  21   2   8        0.21      -11.90     11.90 o 
  22   2   8        0.43      -11.87     14.38 o 
  23   2   8        9.37      -13.94     13.94 o 
  24   2   8        2.29      -15.75     15.75 o 
  25   2   8       21.05       10.57     21.41 o 
 -24   3   8        0.44      -21.16     22.40 o 
 -23   3   8        8.40       -0.97     18.47 o 
 -22   3   8        0.00      -14.87     14.87 o 
 -21   3   8       35.44       15.61     18.32 o 
 -20   3   8        3.95       -0.26     14.98 o 
 -19   3   8        2.15      -12.16     12.16 o 
 -18   3   8       82.05       96.91     19.29 o 
 -17   3   8       20.50       25.65     13.41 o 
 -16   3   8       68.97       62.90     11.07 o 
 -15   3   8       44.56       33.18      8.63 o 
 -14   3   8        7.39       18.65      7.14 o 
 -13   3   8      134.78      172.58      9.09 o 
 -12   3   8        3.85       -5.47      5.47 o 
 -11   3   8        5.16        0.07      5.06 o 
 -10   3   8       10.25        8.56      4.86 o 
  -9   3   8        9.94        8.98      4.73 o 
  -8   3   8        0.15        1.03      4.22 o 
  -7   3   8       10.71        9.37      3.99 o 
  -6   3   8       68.13       70.60      4.96 o 
  -5   3   8       37.72       33.79      3.63 o 
  -4   3   8       40.81       36.64      4.09 o 
  -3   3   8        4.58       -0.72      2.90 o 
  -2   3   8      257.09      298.07      7.09 o 
  -1   3   8      120.38      131.29      3.96 o 
   0   3   8      253.71      300.71      4.92 o 
   1   3   8        3.63        1.12      2.12 o 
   2   3   8       56.95       64.20      2.96 o 
   3   3   8       27.24       22.23      2.76 o 
   4   3   8       44.98       52.94      3.58 o 
   5   3   8       83.78       84.69      3.52 o 
   6   3   8        1.96        4.63      2.69 o 
   7   3   8      117.47      129.28      5.23 o 
   8   3   8        0.97        3.06      3.60 o 
   9   3   8       16.90       25.82      5.84 o 
  10   3   8        3.54       -2.32      6.11 o 
  11   3   8       20.99       34.61      7.87 o 
  12   3   8       70.56      120.77     10.91 o 
  13   3   8        2.45       13.26      9.45 o 
  14   3   8        0.20       -2.59      9.18 o 
  15   3   8       39.78       20.15     10.73 o 
  16   3   8       19.21      -10.14     10.14 o 
  17   3   8        0.04       -4.04     11.73 o 
  18   3   8        0.01        2.11     12.42 o 
  19   3   8        0.77      -14.44     14.44 o 
  20   3   8        1.92      -13.78     13.78 o 
  21   3   8        0.13      -10.70     15.43 o 
  22   3   8        1.34      -13.95     13.95 o 
  23   3   8        2.67      -23.49     26.97 o 
  24   3   8        2.29      -27.65     27.65 o 
 -23   4   8        3.66       29.42     32.26 o 
 -22   4   8       28.06        0.92     22.43 o 
 -21   4   8        3.15      -19.30     19.30 o 
 -20   4   8       64.45       44.39     21.04 o 
 -19   4   8        0.60      -14.79     14.79 o 
 -18   4   8        3.11        4.06     16.50 o 
 -17   4   8       75.17       56.12     14.92 o 
 -16   4   8       67.56       53.26     14.02 o 
 -15   4   8       56.92       81.30     11.21 o 
 -14   4   8      191.05      222.27     15.80 o 
 -13   4   8       42.27       34.72      9.01 o 
 -12   4   8       92.27       95.03      9.02 o 
 -11   4   8       35.86       51.31      6.96 o 
 -10   4   8       20.82       13.89      6.00 o 
  -9   4   8       39.54       38.42      5.89 o 
  -8   4   8       18.29       19.32      5.63 o 
  -7   4   8        0.58        5.12      4.72 o 
  -6   4   8        1.54       -3.28      3.28 o 
  -5   4   8       41.26       36.95      4.58 o 
  -4   4   8       63.85       61.55      3.64 o 
  -3   4   8       50.13       50.44      4.92 o 
  -2   4   8       32.67       27.71      4.09 o 
  -1   4   8      221.64      238.44      7.06 o 
   0   4   8      140.12      134.66      8.09 o 
   1   4   8      339.52      335.53      7.67 o 
   2   4   8      614.11      671.76     14.33 o 
   3   4   8       63.47       46.02      6.23 o 
   4   4   8       92.79       92.71     10.09 o 
   5   4   8      108.37      121.63      4.92 o 
   6   4   8      497.67      560.44      7.64 o 
   7   4   8      858.66      918.14     11.00 o 
   8   4   8      484.23      504.22     18.58 o 
   9   4   8      275.05      322.70     13.00 o 
  10   4   8      951.89     1058.18     17.46 o 
  11   4   8      135.43      162.62     10.49 o 
  12   4   8        1.24        1.05     10.06 o 
  13   4   8       30.70       13.99     11.23 o 
  14   4   8       59.29       57.31     13.11 o 
  15   4   8       20.61      -11.75     11.75 o 
  16   4   8        2.92      -12.50     12.50 o 
  17   4   8       15.61       -4.71     13.42 o 
  18   4   8        0.09      -13.19     13.19 o 
  19   4   8        1.82      -12.40     12.40 o 
  20   4   8        0.10      -14.86     14.86 o 
  21   4   8        1.16      -16.26     16.26 o 
  22   4   8        0.42      -19.76     19.76 o 
 -20   5   8        2.72      -18.87     18.87 o 
 -19   5   8      295.57      449.54     32.55 o 
 -18   5   8       17.66       25.65     16.29 o 
 -17   5   8       17.20       20.82     15.55 o 
 -16   5   8      140.19      160.14     25.31 o 
 -15   5   8       33.67       18.30     14.20 o 
 -14   5   8      220.66      196.65     26.08 o 
 -13   5   8      201.17      183.06     27.99 o 
 -12   5   8       29.24       17.38     11.22 o 
 -11   5   8      111.45       74.66     14.67 o 
 -10   5   8        0.88       -7.05      9.22 o 
  -9   5   8      121.58      100.00     18.48 o 
  -8   5   8        4.07       -5.27      8.14 o 
  -7   5   8       55.64       48.61      7.50 o 
  -6   5   8       10.41        6.15      5.14 o 
  -5   5   8        0.03       -0.48      3.50 o 
  -4   5   8        5.61        3.01      4.08 o 
  -3   5   8        0.03        1.37      3.74 o 
  -2   5   8       17.51       11.04      3.57 o 
  -1   5   8      186.93      180.74     10.93 o 
   0   5   8        0.05       -0.48      5.42 o 
   1   5   8       30.29       23.83      6.81 o 
   2   5   8        2.18       -2.77      5.41 o 
   3   5   8        0.26       -4.87      6.03 o 
   4   5   8     1014.33     1100.48     21.26 o 
   5   5   8        1.22       16.30      7.78 o 
   6   5   8      358.45      389.23     18.55 o 
   7   5   8       74.65       59.17      9.88 o 
   8   5   8        1.11        1.47      6.12 o 
   9   5   8       11.02       25.97      6.85 o 
  10   5   8      292.24      309.37     14.36 o 
  11   5   8        6.75        0.61      9.17 o 
  12   5   8       94.50       88.86     13.28 o 
  13   5   8        4.59      -10.98     10.98 o 
  14   5   8        0.03      -11.41     11.41 o 
  15   5   8        8.32      -11.38     11.38 o 
  16   5   8        1.36      -13.24     13.24 o 
  17   5   8        3.46       -9.95     16.00 o 
  18   5   8        5.90       -9.77     19.60 o 
  19   5   8      193.83      242.85     55.04 o 
 -16   6   8        0.91      -15.27     15.27 o 
 -15   6   8        0.80       17.59     14.21 o 
 -14   6   8        5.80      -10.22     12.89 o 
 -13   6   8        0.11        3.90     13.38 o 
 -12   6   8        2.53       -5.80     11.06 o 
 -11   6   8        9.56       12.49     10.48 o 
 -10   6   8      168.65      184.74     16.33 o 
  -9   6   8      115.39      121.87     14.92 o 
  -8   6   8      353.06      420.60     28.92 o 
  -7   6   8       98.17      102.74     10.94 o 
  -6   6   8       12.10       24.54      7.73 o 
  -5   6   8       61.86       58.92      8.25 o 
  -4   6   8       34.66       39.46      9.68 o 
  -3   6   8        3.82       -2.47      9.17 o 
  -2   6   8       14.32       15.22      8.88 o 
  -1   6   8       31.84       28.79      9.93 o 
   0   6   8        4.11        6.24      9.07 o 
   1   6   8        0.46       -2.64      8.35 o 
   2   6   8       25.86       23.87      9.31 o 
   3   6   8       55.54       58.20     14.28 o 
   4   6   8        0.18        1.38     11.02 o 
   5   6   8       36.58       52.43     12.78 o 
   6   6   8        0.44        6.69     11.94 o 
   7   6   8        9.67       16.17     12.93 o 
   8   6   8       99.78       99.36     16.18 o 
   9   6   8        0.46       16.18     13.82 o 
  10   6   8       49.10       15.17     14.10 o 
  11   6   8       22.06       -4.62     13.12 o 
  12   6   8        0.53       -9.69     14.31 o 
  13   6   8       10.90        2.21     16.43 o 
  14   6   8       49.77       16.59     22.80 o 
  15   6   8        3.24      -12.92     17.87 o 
  16   6   8        0.29      -20.91     21.19 o 
 -10   7   8        1.28      -12.38     13.45 o 
  -9   7   8       15.68       -0.69     12.60 o 
  -8   7   8       50.09       23.69     14.23 o 
  -7   7   8        4.72        2.04     12.03 o 
  -6   7   8       10.23      -11.27     11.27 o 
  -5   7   8       52.25       54.98     12.62 o 
  -4   7   8        1.66       -8.29     15.36 o 
  -3   7   8        6.62        6.89      9.43 o 
  -2   7   8        1.60        3.46     11.86 o 
  -1   7   8        2.81       20.52      8.30 o 
   0   7   8       46.84       89.78     10.85 o 
   1   7   8       13.32       34.87      9.53 o 
   2   7   8        2.54        3.00     12.57 o 
   3   7   8      104.70      112.63     12.83 o 
   4   7   8      104.60      149.95     14.55 o 
   5   7   8       68.61      108.42     18.85 o 
   6   7   8        5.54       41.54     14.87 o 
   7   7   8        2.11       22.03     13.65 o 
   8   7   8        0.10       -2.11     18.90 o 
   9   7   8       20.12       27.81     15.90 o 
 -25   0   9       26.79       -9.57     20.07 o 
 -23   0   9       72.23       12.93     18.63 o 
 -21   0   9        0.09      -17.08     17.08 o 
 -19   0   9      145.04      147.73     29.05 o 
 -17   0   9       23.17       15.51     14.71 o 
 -15   0   9      267.00      322.04     32.41 o 
 -13   0   9       22.06       30.39     13.60 o 
 -11   0   9      587.41      660.74     15.32 o 
  -9   0   9      145.52      141.97      7.41 o 
  -7   0   9     2031.47     2181.57     19.63 o 
  -5   0   9       74.90       71.42      5.34 o 
  -3   0   9      281.42      287.36      7.62 o 
  -1   0   9        2.01       -2.32      2.32 o 
   1   0   9       52.27       75.57      5.79 o 
   3   0   9     1008.46      919.44     13.20 o 
   5   0   9       87.06       76.35      6.81 o 
   7   0   9       18.52        5.70      5.71 o 
   9   0   9      583.05      588.84     14.89 o 
  11   0   9       15.87        9.49     13.19 o 
  13   0   9      131.08      185.24     27.60 o 
  15   0   9       37.57       19.49     16.93 o 
  17   0   9       79.52       65.63     20.49 o 
  19   0   9       28.43      -18.99     18.99 o 
  21   0   9       52.00       85.26     25.72 o 
  23   0   9       18.28       51.98     29.62 o 
  25   0   9        0.05       19.29     28.97 o 
 -26   1   9       16.04      -18.34     18.34 o 
 -25   1   9       10.52      -18.65     18.65 o 
 -24   1   9       43.21       23.79     17.46 o 
 -23   1   9       34.54       21.23     15.70 o 
 -22   1   9      101.78       94.89     13.28 o 
 -21   1   9      381.46      442.39     21.73 o 
 -20   1   9       19.03       24.09     12.68 o 
 -19   1   9        9.86      -10.32     10.32 o 
 -18   1   9      991.28     1092.97     27.26 o 
 -17   1   9       96.42       73.28     11.29 o 
 -16   1   9      280.48      272.02     16.10 o 
 -15   1   9      141.14      158.92     12.51 o 
 -14   1   9       17.22       17.73      7.20 o 
 -13   1   9      331.22      365.80     12.36 o 
 -12   1   9       69.67       71.69      6.15 o 
 -11   1   9       28.21       24.50      4.84 o 
 -10   1   9      770.62      953.63     12.70 o 
  -9   1   9     1376.09     1630.39     13.36 o 
  -8   1   9      324.87      349.39      7.12 o 
  -7   1   9      298.01      297.14      6.53 o 
  -6   1   9       43.27       38.20      3.22 o 
  -5   1   9      423.00      431.81      6.46 o 
  -4   1   9      119.06      122.69      3.95 o 
  -3   1   9     1553.88     1612.62     10.91 o 
  -2   1   9       99.41      114.60      3.95 o 
  -1   1   9      322.97      305.14      6.52 o 
   0   1   9       55.39       67.87      3.64 o 
   1   1   9     2442.14     2311.49     11.81 o 
   2   1   9        3.44        5.19      2.71 o 
   3   1   9        0.20       -2.68      2.68 o 
   4   1   9      878.91      880.34      9.31 o 
   5   1   9      640.11      679.05      9.37 o 
   6   1   9        1.28        6.84      3.47 o 
   7   1   9      373.05      413.64      9.53 o 
   8   1   9      595.03      584.98     10.97 o 
   9   1   9     1522.67     1428.89     17.35 o 
  10   1   9      895.49      927.92     15.81 o 
  11   1   9      204.97      166.34     15.94 o 
  12   1   9      499.98      537.28     16.92 o 
  13   1   9        8.03        9.09      7.44 o 
  14   1   9       98.82      111.78     11.88 o 
  15   1   9       17.50       22.68      9.85 o 
  16   1   9       70.00       70.28     11.07 o 
  17   1   9       93.65       54.76     13.05 o 
  18   1   9       14.88        5.94     10.49 o 
  19   1   9      312.18      306.30     19.84 o 
  20   1   9        0.04       22.49     11.06 o 
  21   1   9        0.17       -6.92     11.48 o 
  22   1   9       16.33       17.47     15.77 o 
  23   1   9       16.24       -7.45     15.08 o 
  24   1   9        0.65       25.71     18.97 o 
  25   1   9        0.80        3.16     15.11 o 
  26   1   9        0.47      -21.84     21.84 o 
 -26   2   9       10.00      -39.72     47.85 o 
 -25   2   9       17.99       43.34     21.29 o 
 -24   2   9       16.06      -17.04     17.04 o 
 -23   2   9        5.31      -14.41     14.41 o 
 -22   2   9       48.11       42.96     15.76 o 
 -21   2   9      199.37      194.22     24.43 o 
 -20   2   9      318.97      327.44     28.64 o 
 -19   2   9       20.68       31.76     12.14 o 
 -18   2   9      538.40      722.60     27.86 o 
 -17   2   9     1518.69     1777.81     32.27 o 
 -16   2   9        0.86        5.68     10.23 o 
 -15   2   9        3.38       11.13      8.88 o 
 -14   2   9     1768.65     1990.39     24.78 o 
 -13   2   9        0.76        1.72      5.63 o 
 -12   2   9     1553.25     1586.94     18.40 o 
 -11   2   9      307.77      319.44     11.86 o 
 -10   2   9       24.54       22.19      4.74 o 
  -9   2   9      735.83      922.58     12.63 o 
  -8   2   9      346.46      363.87      8.56 o 
  -7   2   9        6.59        8.59      3.15 o 
  -6   2   9        8.46        7.12      2.73 o 
  -5   2   9        3.89        2.09      2.38 o 
  -4   2   9      692.84      703.83      7.83 o 
  -3   2   9       70.50       75.30      4.06 o 
  -2   2   9      358.45      424.14      6.68 o 
  -1   2   9      495.57      509.80      7.14 o 
   0   2   9     1171.73     1236.42      9.92 o 
   1   2   9     6089.61     6400.32     23.84 o 
   2   2   9      640.00      668.46      7.70 o 
   3   2   9     3362.64     3639.58     18.44 o 
   4   2   9     3926.85     3935.95     20.83 o 
   5   2   9       15.86       19.35      3.25 o 
   6   2   9     7838.55     8002.29     33.57 o 
   7   2   9     3727.95     3705.34     22.19 o 
   8   2   9       49.39       46.56      4.65 o 
   9   2   9      151.11      146.87      7.61 o 
  10   2   9     2576.10     2669.32     23.50 o 
  11   2   9     1089.03     1026.19     17.22 o 
  12   2   9      607.58      599.96     14.56 o 
  13   2   9      763.76      782.58     17.12 o 
  14   2   9       18.67       30.73      7.35 o 
  15   2   9      207.93      243.52     12.50 o 
  16   2   9        7.79       -7.10      7.58 o 
  17   2   9      230.95      240.44     14.09 o 
  18   2   9       29.78        5.72     11.59 o 
  19   2   9       23.20       24.26     13.45 o 
  20   2   9       14.69      -10.35     13.13 o 
  21   2   9       46.66       25.16     15.24 o 
  22   2   9        0.19      -14.25     14.25 o 
  23   2   9        0.05      -16.68     16.68 o 
  24   2   9        5.66      -19.79     19.79 o 
  25   2   9       35.43       -6.49     18.37 o 
 -24   3   9       61.49       87.09     24.71 o 
 -23   3   9       10.23      -14.87     14.87 o 
 -22   3   9       25.88       28.82     16.81 o 
 -21   3   9       10.69       18.15     16.78 o 
 -20   3   9       32.07       17.22     16.11 o 
 -19   3   9        0.24      -12.13     12.13 o 
 -18   3   9      137.26      110.89     15.63 o 
 -17   3   9       27.28       71.56     14.72 o 
 -16   3   9      313.48      435.32     25.81 o 
 -15   3   9       15.43        5.62      8.55 o 
 -14   3   9      428.16      531.12     15.72 o 
 -13   3   9        0.97       -6.09      6.09 o 
 -12   3   9       51.80       67.68      6.97 o 
 -11   3   9        3.43        6.36      5.34 o 
 -10   3   9       10.08        7.94      4.95 o 
  -9   3   9       16.04       22.66      4.93 o 
  -8   3   9       45.91       86.39      5.92 o 
  -7   3   9        1.25        1.99      3.86 o 
  -6   3   9       99.06       82.72      5.70 o 
  -5   3   9       17.40       15.41      3.33 o 
  -4   3   9        6.08       -2.84      3.67 o 
  -3   3   9        2.33       -2.55      2.55 o 
  -2   3   9       14.27        6.06      3.25 o 
  -1   3   9      456.32      507.90      7.06 o 
   0   3   9     1167.02     1326.39     10.89 o 
   1   3   9      117.53      126.87      4.58 o 
   2   3   9     1030.91     1087.83      9.45 o 
   3   3   9        6.19       -0.75      2.57 o 
   4   3   9       83.17       77.08      2.86 o 
   5   3   9        0.39        3.77      2.82 o 
   6   3   9        9.92        9.49      3.07 o 
   7   3   9       39.61       34.66      3.81 o 
   8   3   9      223.12      223.95     10.22 o 
   9   3   9        6.70       11.87      5.70 o 
  10   3   9      205.29      176.00     10.16 o 
  11   3   9     1777.81     1773.25     26.53 o 
  12   3   9    18164.74    18042.79     98.59 o 
  13   3   9      628.08      781.30     22.67 o 
  14   3   9     1030.70     1083.98     25.58 o 
  15   3   9        0.81      -10.36     10.36 o 
  16   3   9      217.87      207.64     19.16 o 
  17   3   9        9.47      -12.29     12.29 o 
  18   3   9        0.05      -12.87     12.87 o 
  19   3   9        2.74      -14.38     14.38 o 
  20   3   9        0.28      -13.82     13.82 o 
  21   3   9        0.58      -15.15     15.15 o 
  22   3   9        2.55      -16.47     16.47 o 
  23   3   9        0.01      -17.53     17.53 o 
  24   3   9       14.06       -1.76     19.31 o 
 -22   4   9        0.07      -19.47     19.47 o 
 -21   4   9      107.36       42.64     27.24 o 
 -20   4   9       41.91       19.22     17.46 o 
 -19   4   9       10.64      -15.12     15.12 o 
 -18   4   9      219.79      227.15     24.48 o 
 -17   4   9      207.13      187.63     20.66 o 
 -16   4   9        9.64       15.63     14.25 o 
 -15   4   9        0.25       -8.47     10.87 o 
 -14   4   9      598.01      718.66     22.49 o 
 -13   4   9      326.00      379.63     17.87 o 
 -12   4   9      363.07      401.38     16.53 o 
 -11   4   9      490.23      574.21     15.92 o 
 -10   4   9        2.00        4.20      5.72 o 
  -9   4   9       98.36       90.73      7.24 o 
  -8   4   9      144.78      109.34      6.91 o 
  -7   4   9        4.29        8.81      4.89 o 
  -6   4   9        3.40       -1.78      3.34 o 
  -5   4   9       51.19       47.18      3.60 o 
  -4   4   9        0.01       -2.94      2.94 o 
  -3   4   9       38.06       43.82      3.33 o 
  -2   4   9        6.00       -3.18      4.69 o 
  -1   4   9      531.78      626.33     13.67 o 
   0   4   9       42.32       46.75      4.47 o 
   1   4   9      702.62      759.52     13.90 o 
   2   4   9      861.72      882.56     12.11 o 
   3   4   9      709.63      842.30     16.12 o 
   4   4   9      293.30      317.82     12.34 o 
   5   4   9      700.23      667.80      9.58 o 
   6   4   9     1792.09     1751.33     13.09 o 
   7   4   9     2659.18     2700.27     17.82 o 
   8   4   9       49.75       49.21      6.00 o 
   9   4   9        5.10        8.55      3.55 o 
  10   4   9     1011.13     1058.26     17.95 o 
  11   4   9      392.95      402.84     13.77 o 
  12   4   9      548.57      569.46     39.72 o 
  13   4   9       12.24       -2.52     10.49 o 
  14   4   9       30.30       20.26     12.40 o 
  15   4   9       59.24       28.28     12.85 o 
  16   4   9        9.00       -7.86     13.05 o 
  17   4   9      311.31      303.72     30.84 o 
  18   4   9       18.57      -13.42     13.42 o 
  19   4   9        0.02      -14.11     14.11 o 
  20   4   9        0.75      -13.35     18.23 o 
  21   4   9       29.22      -13.48     16.56 o 
  22   4   9        7.53      -20.76     20.76 o 
 -20   5   9        1.65        4.58     20.22 o 
 -19   5   9       50.79       74.35     20.37 o 
 -18   5   9       57.17       48.71     17.54 o 
 -17   5   9        5.71      -14.46     14.46 o 
 -16   5   9       16.11       24.85     16.19 o 
 -15   5   9        5.58        0.99     13.02 o 
 -14   5   9       18.75       -1.00     13.61 o 
 -13   5   9        4.51      -11.92     11.92 o 
 -12   5   9       32.97       15.52     11.86 o 
 -11   5   9        5.26       -6.24      9.84 o 
 -10   5   9      118.94       92.48     12.70 o 
  -9   5   9      247.04      256.91     29.96 o 
  -8   5   9        0.67       -1.18      7.70 o 
  -7   5   9      324.62      326.48     14.37 o 
  -6   5   9       16.31       19.15      4.76 o 
  -5   5   9        8.13        2.99      3.88 o 
  -4   5   9        8.68        7.69      4.06 o 
  -3   5   9        0.93       -2.85      2.96 o 
  -2   5   9       20.32       18.35      3.40 o 
  -1   5   9       31.16       21.14      4.71 o 
   0   5   9       14.97        5.10      5.38 o 
   1   5   9        7.21        0.53      5.60 o 
   2   5   9        4.07       -5.08      5.08 o 
   3   5   9       94.66       72.76      9.18 o 
   4   5   9      142.08      187.22     15.51 o 
   5   5   9      111.46       92.23     13.38 o 
   6   5   9       38.60       33.05     10.57 o 
   7   5   9      337.10      372.92     29.66 o 
   8   5   9      211.11      237.29      6.80 o 
   9   5   9        4.00       14.90      6.56 o 
  10   5   9       46.21       41.61      9.60 o 
  11   5   9       85.59       41.63     14.15 o 
  12   5   9       24.74        2.69     10.32 o 
  13   5   9        6.68      -10.00     10.00 o 
  14   5   9       71.78       20.01     20.29 o 
  15   5   9        0.57       -5.41     12.90 o 
  16   5   9        7.92      -13.45     13.45 o 
  17   5   9       23.69      -13.24     19.74 o 
  18   5   9        3.54      -15.77     15.77 o 
  19   5   9       67.52        8.72     31.59 o 
 -16   6   9        0.02      -15.15     15.15 o 
 -15   6   9        0.32       -0.60     13.81 o 
 -14   6   9        0.63       -3.89     13.78 o 
 -13   6   9        7.53      -10.12     12.79 o 
 -12   6   9        2.37      -14.01     14.01 o 
 -11   6   9       12.60       12.46     12.71 o 
 -10   6   9        0.29       -6.39      9.58 o 
  -9   6   9        1.70        9.03      9.86 o 
  -8   6   9       48.90       63.86     13.26 o 
  -7   6   9       16.95       28.01      9.13 o 
  -6   6   9       91.26      113.30     11.37 o 
  -5   6   9        3.08        3.58      7.43 o 
  -4   6   9        0.65       -9.18      9.25 o 
  -3   6   9        1.69       -1.71      8.95 o 
  -2   6   9        0.43       -8.09      8.09 o 
  -1   6   9        0.37       -2.73      8.69 o 
   0   6   9        0.71        0.22      8.00 o 
   1   6   9        0.15        2.81      8.27 o 
   2   6   9        1.08       -3.35      8.62 o 
   3   6   9        4.34        6.43     13.89 o 
   4   6   9        5.80        5.06      9.68 o 
   5   6   9        9.54        9.43     15.43 o 
   6   6   9       40.20       30.12     13.59 o 
   7   6   9       14.67        1.22     13.90 o 
   8   6   9        0.52       15.12     13.48 o 
   9   6   9       39.62       46.52     15.18 o 
  10   6   9        2.60        2.30     16.54 o 
  11   6   9        7.65        3.77     14.18 o 
  12   6   9        0.93        8.62     17.28 o 
  13   6   9        0.01      -19.46     19.46 o 
  14   6   9        0.81      -17.02     17.02 o 
  15   6   9        0.00      -12.23     19.04 o 
  -9   7   9       11.99      -10.34     12.53 o 
  -8   7   9       19.55        4.04     22.24 o 
  -7   7   9        1.80       -2.38     12.69 o 
  -6   7   9        1.51       -0.08     10.98 o 
  -5   7   9       18.92       23.68     12.70 o 
  -4   7   9       12.09        5.54     11.01 o 
  -3   7   9        7.73       11.79     10.84 o 
  -2   7   9        0.01       -1.96     12.99 o 
  -1   7   9        1.65       -3.45      9.46 o 
   0   7   9        0.21       13.78      8.21 o 
   1   7   9        4.01       14.05      7.62 o 
   2   7   9        0.53       18.67      8.09 o 
   3   7   9       24.25       38.07     11.70 o 
   4   7   9        3.82        9.55      9.88 o 
   5   7   9       16.96       33.74     14.04 o 
   6   7   9        4.25       17.91     12.05 o 
   7   7   9        6.68       12.95     14.43 o 
   8   7   9        0.15       25.77     17.79 o 
   9   7   9       32.05       46.94     23.22 o 
 -26   0  10       23.83       31.13     26.55 o 
 -24   0  10       97.56       69.67     18.85 o 
 -22   0  10      368.55      466.32     36.73 o 
 -20   0  10       91.30      103.74     18.90 o 
 -18   0  10      776.18      932.61     36.90 o 
 -16   0  10      493.31      458.00     40.56 o 
 -14   0  10      193.65      183.72     20.90 o 
 -12   0  10      113.44      113.42     11.98 o 
 -10   0  10     3285.06     3484.82     29.35 o 
  -8   0  10     5729.94     6590.57     37.12 o 
  -6   0  10    19800.71    21382.45     76.60 o 
  -4   0  10      161.78      166.41      9.34 o 
  -2   0  10       17.68       18.03      3.47 o 
   0   0  10      519.11      480.80      9.82 o 
   2   0  10     1455.15     1503.44     16.50 o 
   4   0  10      130.58      141.36      8.01 o 
   6   0  10      596.24      598.16     15.31 o 
   8   0  10      536.33      607.35     15.32 o 
  10   0  10      788.08      792.86     22.30 o 
  12   0  10      453.87      497.47     25.61 o 
  14   0  10      454.75      478.05     35.39 o 
  16   0  10      442.36      527.67     41.16 o 
  18   0  10       83.13       60.18     23.09 o 
  20   0  10       85.41       97.22     43.31 o 
  22   0  10      692.22      715.56     55.21 o 
  24   0  10        1.02       16.73     27.57 o 
  26   0  10        0.11       31.10     34.19 o 
 -26   1  10        0.04      -18.13     18.13 o 
 -25   1  10       20.68      -16.12     16.12 o 
 -24   1  10       11.34      -12.43     14.37 o 
 -23   1  10       15.51        2.55     12.39 o 
 -22   1  10       75.20       67.84     14.17 o 
 -21   1  10      319.31      376.72     26.89 o 
 -20   1  10      152.87      183.81     15.67 o 
 -19   1  10      307.99      404.03     24.78 o 
 -18   1  10      116.85       87.11     11.77 o 
 -17   1  10      840.95     1032.62     27.30 o 
 -16   1  10      238.28      249.09     16.95 o 
 -15   1  10      801.62      957.10     23.93 o 
 -14   1  10      195.72      201.41     10.90 o 
 -13   1  10       91.60       89.32      8.95 o 
 -12   1  10     1497.30     1614.94     18.77 o 
 -11   1  10     1078.19     1182.49     15.78 o 
 -10   1  10     3364.39     3672.59     24.15 o 
  -9   1  10      963.95     1230.22     13.05 o 
  -8   1  10     3064.93     3453.97     18.42 o 
  -7   1  10     7392.55     7923.01     28.52 o 
  -6   1  10      632.07      678.00      8.40 o 
  -5   1  10       20.67       19.59      2.80 o 
  -4   1  10       83.97       76.29      3.98 o 
  -3   1  10     2843.41     2944.42     15.35 o 
  -2   1  10     1923.88     1952.19     12.44 o 
  -1   1  10     1014.61     1000.58      9.39 o 
   0   1  10      294.84      315.24      5.57 o 
   1   1  10       29.43       35.91      3.36 o 
   2   1  10      834.90      793.79      8.43 o 
   3   1  10       44.77       44.96      3.36 o 
   4   1  10      553.57      561.34      7.95 o 
   5   1  10      417.65      466.32      8.02 o 
   6   1  10     1213.08     1228.19     12.97 o 
   7   1  10     3488.67     3362.72     22.99 o 
   8   1  10     8026.58     8047.43     40.09 o 
   9   1  10      628.61      617.27     13.32 o 
  10   1  10      435.42      408.69     15.24 o 
  11   1  10     1006.65     1047.97     21.93 o 
  12   1  10      873.97      784.16     18.73 o 
  13   1  10      117.04      105.44     11.49 o 
  14   1  10      238.49      253.12     16.08 o 
  15   1  10        3.04       13.43      9.53 o 
  16   1  10       10.65       10.28      9.66 o 
  17   1  10      158.18      182.88     15.55 o 
  18   1  10        3.06       10.78     10.44 o 
  19   1  10        5.03       -9.48      9.48 o 
  20   1  10        8.92        7.68     10.34 o 
  21   1  10        0.46       36.84     12.47 o 
  22   1  10       30.20        3.86     13.22 o 
  23   1  10       72.95       41.78     17.30 o 
  24   1  10        0.07       25.35     17.93 o 
  25   1  10       25.08       20.95     19.07 o 
 -25   2  10       72.82       56.94     22.83 o 
 -24   2  10        0.39      -14.53     14.53 o 
 -23   2  10       15.11      -13.46     13.46 o 
 -22   2  10       89.12       97.28     17.53 o 
 -21   2  10       49.64       35.12     15.54 o 
 -20   2  10       85.58       96.98     16.46 o 
 -19   2  10        0.47      -10.21     10.21 o 
 -18   2  10       14.68        8.03     10.81 o 
 -17   2  10       38.54        8.54     11.30 o 
 -16   2  10        0.08       29.62      9.65 o 
 -15   2  10      747.64      925.67     23.23 o 
 -14   2  10      230.43      241.55     12.39 o 
 -13   2  10       40.04       32.14      6.58 o 
 -12   2  10      636.89      692.12     14.39 o 
 -11   2  10      696.69      777.75     13.74 o 
 -10   2  10      281.31      294.83      9.75 o 
  -9   2  10       49.19       48.07      4.90 o 
  -8   2  10      114.16      138.86      6.88 o 
  -7   2  10       58.09       56.83      4.21 o 
  -6   2  10       42.65       38.30      3.52 o 
  -5   2  10      309.53      309.40      6.30 o 
  -4   2  10       29.71       33.65      3.12 o 
  -3   2  10       15.71       21.27      3.35 o 
  -2   2  10      212.46      271.11      5.95 o 
  -1   2  10      332.05      331.56      6.12 o 
   0   2  10      143.29      173.81      4.99 o 
   1   2  10      770.06      875.82      8.55 o 
   2   2  10       47.64       37.83      3.04 o 
   3   2  10     3283.37     3433.67     18.81 o 
   4   2  10      210.51      208.90      6.73 o 
   5   2  10      170.31      166.26      6.45 o 
   6   2  10     1162.27     1190.35     12.96 o 
   7   2  10      484.31      471.55      9.33 o 
   8   2  10       93.31       76.25      5.52 o 
   9   2  10      100.93       79.48      6.22 o 
  10   2  10       97.87       85.60      6.57 o 
  11   2  10       65.52       52.35      6.34 o 
  12   2  10      680.18      713.42     18.18 o 
  13   2  10       83.91       69.79      8.32 o 
  14   2  10      608.25      577.17     22.42 o 
  15   2  10       30.05       31.25      8.14 o 
  16   2  10       54.86       70.95     10.03 o 
  17   2  10      101.54       85.29     13.05 o 
  18   2  10       52.32       54.28     15.08 o 
  19   2  10       31.39       18.05     15.01 o 
  20   2  10        8.18      -14.30     14.30 o 
  21   2  10        1.89      -14.25     14.25 o 
  22   2  10       26.80       -7.17     16.06 o 
  23   2  10        4.11      -11.39     18.54 o 
  24   2  10        8.54      -18.71     18.71 o 
  25   2  10       13.63       -2.64     21.97 o 
 -24   3  10       11.49       -9.78     21.46 o 
 -23   3  10       23.63       -0.69     15.91 o 
 -22   3  10        3.01       17.74     16.21 o 
 -21   3  10        0.01      -13.55     13.55 o 
 -20   3  10        8.42       -0.54     12.63 o 
 -19   3  10        5.36      -10.38     10.38 o 
 -18   3  10       11.46       15.27     14.03 o 
 -17   3  10      196.40      201.85     22.10 o 
 -16   3  10        0.33       13.37      9.96 o 
 -15   3  10      304.58      370.67     15.57 o 
 -14   3  10       40.55       44.23      9.20 o 
 -13   3  10       92.34       82.81      8.25 o 
 -12   3  10       90.44      121.92      7.89 o 
 -11   3  10       47.70       44.41      6.45 o 
 -10   3  10        0.00        3.50      5.05 o 
  -9   3  10        3.73        2.71      4.51 o 
  -8   3  10        0.01        3.48      4.39 o 
  -7   3  10        6.57        5.68      3.90 o 
  -6   3  10       24.59       15.64      3.58 o 
  -5   3  10        6.99       10.86      2.56 o 
  -4   3  10       25.45       32.66      4.41 o 
  -3   3  10       10.63        8.84      3.15 o 
  -2   3  10      122.00      148.70      5.88 o 
  -1   3  10      198.81      212.83      5.87 o 
   0   3  10       45.32       46.12      4.09 o 
   1   3  10        0.05       -2.17      3.14 o 
   2   3  10       44.64       36.26      3.61 o 
   3   3  10        5.35        6.37      2.12 o 
   4   3  10        7.85        9.25      2.77 o 
   5   3  10      107.26      135.90      4.98 o 
   6   3  10        2.77        0.21      3.22 o 
   7   3  10        4.67        2.50      3.31 o 
   8   3  10        0.02       -4.23      4.23 o 
   9   3  10      162.92      196.71     11.30 o 
  10   3  10        0.00        5.82      5.73 o 
  11   3  10      240.06      221.51     19.67 o 
  12   3  10       95.26      158.45     16.13 o 
  13   3  10      602.81      678.05     34.22 o 
  14   3  10       66.22       77.46     11.06 o 
  15   3  10        9.46       -8.23     10.58 o 
  16   3  10        0.00        1.64     10.44 o 
  17   3  10        0.28      -11.76     11.76 o 
  18   3  10        0.49      -13.04     13.04 o 
  19   3  10       12.54      -14.82     15.92 o 
  20   3  10        0.21      -14.86     14.86 o 
  21   3  10        0.00      -15.19     15.19 o 
  22   3  10        0.07      -14.83     14.83 o 
  23   3  10        7.02      -19.27     19.27 o 
 -22   4  10        5.72      -22.30     22.30 o 
 -21   4  10       22.98       -0.28     19.14 o 
 -20   4  10       14.84        0.46     16.00 o 
 -19   4  10        2.90      -14.38     14.38 o 
 -18   4  10       26.92        8.95     18.55 o 
 -17   4  10       22.07       12.71     16.33 o 
 -16   4  10       10.86       -1.09     12.78 o 
 -15   4  10        0.00       -7.04     11.21 o 
 -14   4  10        3.51       -3.16     10.33 o 
 -13   4  10      162.75      164.22     13.10 o 
 -12   4  10        1.84       -0.79      9.08 o 
 -11   4  10      124.77      143.68     12.54 o 
 -10   4  10      140.23      133.22      8.05 o 
  -9   4  10       44.60       58.95      6.70 o 
  -8   4  10       24.97       23.58      5.56 o 
  -7   4  10      129.85      121.63      6.91 o 
  -6   4  10       49.64       51.57      4.67 o 
  -5   4  10       69.37       59.58      5.40 o 
  -4   4  10       49.53       53.82      4.85 o 
  -3   4  10        0.99        0.08      3.04 o 
  -2   4  10        4.45        4.72      4.56 o 
  -1   4  10       77.50       70.18      6.53 o 
   0   4  10       16.23       19.15      5.48 o 
   1   4  10        9.78       13.01      5.98 o 
   2   4  10        5.90        3.92      3.99 o 
   3   4  10      144.07      154.53      7.55 o 
   4   4  10       62.80       78.65      5.10 o 
   5   4  10        8.57        6.52      2.79 o 
   6   4  10      257.82      270.52      8.59 o 
   7   4  10      367.02      364.79      8.31 o 
   8   4  10       13.60        4.95      4.07 o 
   9   4  10       91.19      118.41      7.78 o 
  10   4  10       18.19       10.31      6.48 o 
  11   4  10       53.87       59.41     11.33 o 
  12   4  10      276.39      239.46     26.69 o 
  13   4  10        3.81       -6.27     10.28 o 
  14   4  10      125.04       96.40     15.44 o 
  15   4  10       10.83       -2.97     12.20 o 
  16   4  10        9.08      -12.14     12.14 o 
  17   4  10      100.94       62.43     16.33 o 
  18   4  10        5.59      -14.51     14.51 o 
  19   4  10        0.93      -15.03     15.03 o 
  20   4  10        1.59      -15.40     15.40 o 
  21   4  10        0.15      -15.68     15.68 o 
  22   4  10        6.47      -28.36     28.36 o 
 -19   5  10      206.09      277.76     28.86 o 
 -18   5  10       89.43       91.53     26.26 o 
 -17   5  10      112.32      126.94     20.31 o 
 -16   5  10       97.70       92.19     19.02 o 
 -15   5  10      199.38      231.93     28.41 o 
 -14   5  10       19.33        8.75     14.73 o 
 -13   5  10       20.79       -4.00     12.50 o 
 -12   5  10      208.34      206.33     17.68 o 
 -11   5  10        2.54       -9.63      9.63 o 
 -10   5  10      369.85      325.01     23.77 o 
  -9   5  10        1.75      -10.35     10.35 o 
  -8   5  10       16.75        0.88      9.62 o 
  -7   5  10      601.13      557.01     32.92 o 
  -6   5  10        7.03       14.06      7.08 o 
  -5   5  10        0.02        4.91      5.65 o 
  -4   5  10        4.90       12.85      6.31 o 
  -3   5  10       29.65       30.56      5.67 o 
  -2   5  10       34.68       40.99      4.77 o 
  -1   5  10       41.63       31.83      7.50 o 
   0   5  10        0.42        2.73      7.69 o 
   1   5  10        9.23       10.44      8.55 o 
   2   5  10        2.92        1.91      5.67 o 
   3   5  10       17.52        4.65      6.38 o 
   4   5  10       14.21       13.21      9.04 o 
   5   5  10      173.46      184.54     15.65 o 
   6   5  10       27.83       18.45     10.28 o 
   7   5  10       64.87       80.45     11.75 o 
   8   5  10      655.39      696.81     17.15 o 
   9   5  10       11.93       17.93      8.32 o 
  10   5  10        5.17        0.78     12.86 o 
  11   5  10      168.69      170.84     21.07 o 
  12   5  10       60.23       48.53     11.82 o 
  13   5  10       55.07       34.23     13.41 o 
  14   5  10       60.86       24.89     12.82 o 
  15   5  10        2.69      -11.86     11.86 o 
  16   5  10        6.89       14.02     15.67 o 
  17   5  10       11.14      -15.43     15.43 o 
  18   5  10        0.08      -17.51     17.51 o 
  19   5  10        0.68      -22.84     22.84 o 
 -15   6  10       25.78       33.54     15.98 o 
 -14   6  10        6.81        5.85     14.57 o 
 -13   6  10        0.06      -12.20     12.20 o 
 -12   6  10        5.35      -11.25     11.25 o 
 -11   6  10        0.98        6.90     10.89 o 
 -10   6  10       60.45       43.22     12.22 o 
  -9   6  10       40.14       26.71     12.39 o 
  -8   6  10      287.36      325.70     17.99 o 
  -7   6  10        0.06       -0.43      7.97 o 
  -6   6  10      458.28      469.58     23.50 o 
  -5   6  10      172.28      179.94     14.32 o 
  -4   6  10       87.70       76.75     12.15 o 
  -3   6  10       34.61       36.29     11.00 o 
  -2   6  10        5.75       -0.52      9.17 o 
  -1   6  10       15.51        3.87      9.21 o 
   0   6  10       29.77       18.84      9.93 o 
   1   6  10        3.35       -2.82      8.80 o 
   2   6  10        1.81        1.58      8.80 o 
   3   6  10        2.69       15.88     10.83 o 
   4   6  10       11.80       23.17     10.12 o 
   5   6  10        1.35        3.21     10.34 o 
   6   6  10       25.56       51.59     15.01 o 
   7   6  10        0.06       12.48     13.06 o 
   8   6  10        0.81       16.55     12.55 o 
   9   6  10        3.70       18.19     14.91 o 
  10   6  10       22.49       29.05     14.40 o 
  11   6  10       27.78       29.33     16.34 o 
  12   6  10        0.81       -8.44     15.49 o 
  13   6  10       48.61       29.35     18.65 o 
  14   6  10       21.27      -14.46     17.63 o 
  15   6  10        7.61      -16.91     16.91 o 
  -9   7  10       16.70        0.57     14.99 o 
  -8   7  10      118.67       71.22     15.07 o 
  -7   7  10        7.01      -12.55     12.55 o 
  -6   7  10       55.84       25.14     12.68 o 
  -5   7  10        7.05        5.75     11.83 o 
  -4   7  10        3.27      -11.15     11.15 o 
  -3   7  10       55.60       48.30     12.29 o 
  -2   7  10        0.18       -9.21      9.21 o 
  -1   7  10        9.29       25.43      8.94 o 
   0   7  10        0.07       15.68      8.76 o 
   1   7  10       41.45       78.22     10.40 o 
   2   7  10        3.70       16.22     10.90 o 
   3   7  10        8.78       10.31     12.71 o 
   4   7  10       54.53       66.51     12.22 o 
   5   7  10        3.02       39.01     11.42 o 
   6   7  10       27.25       60.93     13.72 o 
   7   7  10      257.05      359.92     26.50 o 
   8   7  10       96.55      111.58     17.15 o 
 -25   0  11       17.48        3.10     18.64 o 
 -23   0  11        1.17      -16.32     16.32 o 
 -21   0  11      295.32      331.00     27.10 o 
 -19   0  11        1.91        0.46     14.60 o 
 -17   0  11      138.65      159.20     17.06 o 
 -15   0  11      130.27      105.20     18.83 o 
 -13   0  11        8.32        2.19      9.30 o 
 -11   0  11      130.76      166.81     12.11 o 
  -9   0  11      619.83      696.69     14.59 o 
  -7   0  11     2022.81     2357.80     21.34 o 
  -5   0  11       24.88       18.50      4.83 o 
  -3   0  11      240.29      248.99      8.41 o 
  -1   0  11       33.86       23.87      4.27 o 
   1   0  11      111.89      124.50      6.45 o 
   3   0  11      409.19      383.50     12.90 o 
   5   0  11       69.47       45.76      6.71 o 
   7   0  11       61.17       57.43      7.85 o 
   9   0  11      785.86      848.59     22.74 o 
  11   0  11       67.09       47.05     12.25 o 
  13   0  11       22.13       25.22     13.62 o 
  15   0  11       18.40        8.38     17.04 o 
  17   0  11      116.89      155.62     29.62 o 
  19   0  11       19.72       50.38     26.45 o 
  21   0  11      109.20       86.79     52.23 o 
  23   0  11        1.13      -26.45     26.45 o 
  25   0  11        0.05        5.34     29.78 o 
 -26   1  11        0.43      -16.00     16.00 o 
 -25   1  11        6.58      -16.19     16.19 o 
 -24   1  11        0.11        9.33     17.17 o 
 -23   1  11       11.93        1.58     13.57 o 
 -22   1  11       21.33        3.17     12.37 o 
 -21   1  11       25.83       16.38     12.14 o 
 -20   1  11      163.94      188.54     17.96 o 
 -19   1  11        2.24        5.96      9.93 o 
 -18   1  11      652.00      844.07     26.66 o 
 -17   1  11      104.15       99.59     12.51 o 
 -16   1  11        3.79       19.91      9.89 o 
 -15   1  11     1830.90     2054.25     28.33 o 
 -14   1  11      374.98      337.71     18.28 o 
 -13   1  11        0.73       -0.42      6.85 o 
 -12   1  11      834.51      955.21     16.54 o 
 -11   1  11      255.50      259.58     13.28 o 
 -10   1  11      321.51      327.10      9.32 o 
  -9   1  11       39.74       40.78      4.46 o 
  -8   1  11      507.33      607.91      9.48 o 
  -7   1  11      564.36      611.91      8.64 o 
  -6   1  11     1030.17     1064.77     10.39 o 
  -5   1  11       18.67       29.07      3.11 o 
  -4   1  11        2.75        8.98      2.77 o 
  -3   1  11       23.60       31.22      3.05 o 
  -2   1  11      149.84      178.94      5.29 o 
  -1   1  11      193.74      185.91      5.29 o 
   0   1  11      122.25      136.24      4.51 o 
   1   1  11      204.50      192.71      5.40 o 
   2   1  11        3.87       -2.98      2.98 o 
   3   1  11       11.75       11.09      4.02 o 
   4   1  11      412.30      421.07      7.40 o 
   5   1  11      894.07      934.71     10.56 o 
   6   1  11     2070.89     2131.68     16.64 o 
   7   1  11     1213.58     1145.19     14.10 o 
   8   1  11     1069.57     1080.61     15.38 o 
   9   1  11      129.52       88.86      6.93 o 
  10   1  11       68.88       64.37      7.11 o 
  11   1  11       10.31        6.96      6.35 o 
  12   1  11       30.17       20.75      7.20 o 
  13   1  11        7.27       -2.76      7.27 o 
  14   1  11       45.97       38.20     10.51 o 
  15   1  11       38.86       63.50     11.47 o 
  16   1  11        8.00       -6.70      9.34 o 
  17   1  11       14.21        1.66      9.22 o 
  18   1  11        1.50       -9.52      9.52 o 
  19   1  11        0.02       17.09     10.68 o 
  20   1  11      138.71      151.14     14.92 o 
  21   1  11       17.41       35.13     15.57 o 
  22   1  11        1.55       -4.36     14.62 o 
  23   1  11       23.18        6.67     21.03 o 
  24   1  11       24.27       50.45     23.44 o 
  25   1  11        5.10       -0.76     21.88 o 
 -25   2  11       37.69       48.76     22.56 o 
 -24   2  11       16.25      -16.19     16.19 o 
 -23   2  11        9.92      -16.19     16.19 o 
 -22   2  11        0.15       -6.29     12.88 o 
 -21   2  11       26.62       -3.89     12.15 o 
 -20   2  11      102.20       87.82     14.72 o 
 -19   2  11        0.06        0.98     11.99 o 
 -18   2  11      696.86      829.72     39.24 o 
 -17   2  11       84.58       87.69     11.34 o 
 -16   2  11        4.15       15.53      9.12 o 
 -15   2  11     2426.15     2771.45     35.03 o 
 -14   2  11      470.96      516.11     21.25 o 
 -13   2  11       93.93       94.37      7.95 o 
 -12   2  11      883.35      994.99     17.20 o 
 -11   2  11       96.40      103.49      7.13 o 
 -10   2  11       93.19       98.08      6.33 o 
  -9   2  11       20.20        5.45      4.20 o 
  -8   2  11      187.20      179.49      7.28 o 
  -7   2  11        2.73        6.20      3.36 o 
  -6   2  11        5.87        7.57      2.68 o 
  -5   2  11      671.99      657.31      8.47 o 
  -4   2  11        1.97       -2.28      2.64 o 
  -3   2  11        0.14       -3.07      3.07 o 
  -2   2  11       28.05       55.14      4.07 o 
  -1   2  11      509.08      532.20      7.47 o 
   0   2  11      300.33      364.23      6.13 o 
   1   2  11       36.25       32.83      3.13 o 
   2   2  11      270.93      252.03      6.03 o 
   3   2  11     2711.50     2904.59     16.76 o 
   4   2  11     1097.34     1044.59     11.28 o 
   5   2  11       67.35       91.71      5.13 o 
   6   2  11      101.83      116.26      5.27 o 
   7   2  11      537.84      529.19     10.64 o 
   8   2  11       57.12       48.84      5.43 o 
   9   2  11      714.55      680.34     14.80 o 
  10   2  11      538.84      504.79     15.18 o 
  11   2  11        0.21        3.46      6.00 o 
  12   2  11      121.46      126.26     10.19 o 
  13   2  11      349.19      308.99     14.45 o 
  14   2  11      984.60     1004.71     26.67 o 
  15   2  11     2586.41     2771.05     37.48 o 
  16   2  11      344.12      404.90     19.49 o 
  17   2  11        1.89       -8.61      9.02 o 
  18   2  11      261.97      363.70     26.74 o 
  19   2  11       48.95       28.74     14.92 o 
  20   2  11       61.85       86.80     17.23 o 
  21   2  11       10.62       18.54     15.20 o 
  22   2  11      100.75       50.34     20.62 o 
  23   2  11        5.53       -3.96     19.52 o 
  24   2  11        0.02        3.79     20.19 o 
 -24   3  11       48.94       32.58     34.05 o 
 -23   3  11        2.76       18.22     21.52 o 
 -22   3  11      100.11      100.47     24.34 o 
 -21   3  11        8.84      -14.51     14.51 o 
 -20   3  11        2.05       -4.81     13.85 o 
 -19   3  11        0.51      -12.29     12.29 o 
 -18   3  11        6.49       -9.24     11.38 o 
 -17   3  11       55.70       31.37     11.70 o 
 -16   3  11      557.80      692.73     26.27 o 
 -15   3  11       35.46       56.28     10.55 o 
 -14   3  11     3872.96     4469.98     39.95 o 
 -13   3  11      131.94      149.19     10.11 o 
 -12   3  11       71.04       74.80      8.19 o 
 -11   3  11       15.60       24.11      6.41 o 
 -10   3  11      503.54      604.09     14.91 o 
  -9   3  11        0.53       -1.44      4.69 o 
  -8   3  11       49.19       42.91      5.32 o 
  -7   3  11        1.33        1.61      3.94 o 
  -6   3  11        3.25       -3.00      3.00 o 
  -5   3  11       11.41        4.07      4.06 o 
  -4   3  11       11.99       14.75      4.21 o 
  -3   3  11       23.43       26.82      4.30 o 
  -2   3  11      533.75      509.72      8.97 o 
  -1   3  11        6.22        8.17      2.83 o 
   0   3  11     1749.18     1966.61     13.68 o 
   1   3  11       60.30       56.16      3.92 o 
   2   3  11      110.04      122.15      4.55 o 
   3   3  11       80.55       61.85      3.87 o 
   4   3  11      777.35      841.43      9.77 o 
   5   3  11       45.38       35.21      3.89 o 
   6   3  11      126.47      128.06      5.25 o 
   7   3  11       17.64        8.26      2.93 o 
   8   3  11      104.49      100.28      6.18 o 
   9   3  11       80.09       58.56      6.31 o 
  10   3  11      690.73      659.91     18.32 o 
  11   3  11      252.12      287.34     17.78 o 
  12   3  11     8381.09     8221.74     61.53 o 
  13   3  11       24.59       51.62     10.39 o 
  14   3  11      300.60      277.14     24.26 o 
  15   3  11      263.00      227.93     16.21 o 
  16   3  11     1168.11     1175.04     32.40 o 
  17   3  11        4.34        1.60     13.87 o 
  18   3  11      813.30      767.10     38.88 o 
  19   3  11       37.41       22.09     15.11 o 
  20   3  11       21.52        4.57     15.89 o 
  21   3  11        0.00      -14.46     14.46 o 
  22   3  11        0.62      -16.62     16.62 o 
  23   3  11        0.64      -18.30     18.30 o 
 -22   4  11       12.49       14.71     21.97 o 
 -21   4  11      101.19      104.38     24.34 o 
 -20   4  11       71.68       34.20     24.74 o 
 -19   4  11      140.04      241.36     46.91 o 
 -18   4  11      195.11      196.88     41.28 o 
 -17   4  11        0.95        4.04     15.71 o 
 -16   4  11       17.94       36.95     11.95 o 
 -15   4  11      809.99      964.32     30.92 o 
 -14   4  11       78.11      125.28     21.66 o 
 -13   4  11      101.06      139.45     13.34 o 
 -12   4  11        0.26       -8.07      8.07 o 
 -11   4  11        0.16       -6.97      7.75 o 
 -10   4  11       53.82       55.27      8.29 o 
  -9   4  11       71.85       73.00      6.66 o 
  -8   4  11       13.89       16.33      4.37 o 
  -7   4  11        7.44        9.25      3.38 o 
  -6   4  11      184.26      162.41      8.19 o 
  -5   4  11        0.12        2.60      4.56 o 
  -4   4  11        0.00        0.42      3.95 o 
  -3   4  11        1.61        8.20      3.44 o 
  -2   4  11       14.76       18.45      2.98 o 
  -1   4  11      320.79      397.98     10.05 o 
   0   4  11      263.55      273.02      7.73 o 
   1   4  11        1.50       -4.95      5.36 o 
   2   4  11        6.03       17.20      4.97 o 
   3   4  11      130.95      165.57      7.34 o 
   4   4  11      290.45      289.04      9.61 o 
   5   4  11        7.45        3.33      2.95 o 
   6   4  11        1.48       -3.51      3.51 o 
   7   4  11      323.56      300.23     11.96 o 
   8   4  11       11.97       10.70      4.40 o 
   9   4  11     1331.57     1287.00     14.84 o 
  10   4  11       58.47       57.42     12.76 o 
  11   4  11       33.75       23.61     10.36 o 
  12   4  11      502.94      452.76     30.79 o 
  13   4  11       84.29      114.94     14.52 o 
  14   4  11     1642.75     1598.29     38.05 o 
  15   4  11      626.40      600.94     38.36 o 
  16   4  11       70.09       46.85     15.21 o 
  17   4  11       20.17        4.27     15.59 o 
  18   4  11       74.26        4.02     15.42 o 
  19   4  11       13.86       -9.48     17.12 o 
  20   4  11       15.42      -15.95     15.95 o 
  21   4  11        3.68      -15.84     15.84 o 
 -19   5  11        1.62      -17.15     18.09 o 
 -18   5  11       78.03      135.29     21.83 o 
 -17   5  11        1.13       -6.58     14.53 o 
 -16   5  11        0.05      -15.07     15.07 o 
 -15   5  11      174.26      244.60     24.74 o 
 -14   5  11       11.29       -8.33     13.93 o 
 -13   5  11        6.39        2.21     15.71 o 
 -12   5  11      117.50       61.78     15.79 o 
 -11   5  11        0.01      -10.33     10.33 o 
 -10   5  11       64.72       27.69     13.05 o 
  -9   5  11        2.79        1.92     10.49 o 
  -8   5  11        0.03       20.20     10.21 o 
  -7   5  11       86.19       56.75     10.98 o 
  -6   5  11       57.94       49.65      7.77 o 
  -5   5  11       35.31       22.20      6.36 o 
  -4   5  11        1.31        0.83      8.43 o 
  -3   5  11       33.80       23.23      6.65 o 
  -2   5  11        0.25        3.08      5.30 o 
  -1   5  11        4.73        2.90      5.46 o 
   0   5  11        0.34       -7.97      7.97 o 
   1   5  11        1.50       -8.97      8.97 o 
   2   5  11        4.89       -7.54      7.54 o 
   3   5  11        2.32       -3.77      6.16 o 
   4   5  11        0.45       -2.63      6.26 o 
   5   5  11      235.00      206.52     13.25 o 
   6   5  11       90.31       78.55      9.64 o 
   7   5  11        0.56        0.25      8.38 o 
   8   5  11      185.56      185.38     10.50 o 
   9   5  11       55.22       59.06      8.27 o 
  10   5  11       41.64       49.22      9.56 o 
  11   5  11        5.98       12.78      9.51 o 
  12   5  11       11.89       -4.80     10.37 o 
  13   5  11       13.15       -4.75     11.30 o 
  14   5  11        1.05      -11.36     11.36 o 
  15   5  11        0.00        2.10     15.65 o 
  16   5  11        7.73      -10.62     14.19 o 
  17   5  11       15.95      -15.36     28.63 o 
  18   5  11        1.21      -19.46     19.46 o 
 -15   6  11        0.18      -15.22     15.22 o 
 -14   6  11        0.24        8.49     13.30 o 
 -13   6  11        0.42       14.02     13.35 o 
 -12   6  11        4.79       -9.30     11.50 o 
 -11   6  11        0.01      -13.07     13.07 o 
 -10   6  11        7.97       12.82     10.96 o 
  -9   6  11        4.49       -3.70      8.51 o 
  -8   6  11        3.16        5.14      9.39 o 
  -7   6  11      107.94      119.27     11.95 o 
  -6   6  11       18.23       22.80      8.96 o 
  -5   6  11       26.17       36.93     11.31 o 
  -4   6  11       43.93       48.39     12.33 o 
  -3   6  11        4.26       -1.36      9.67 o 
  -2   6  11        0.48        3.50      9.86 o 
  -1   6  11        0.36        0.46     10.94 o 
   0   6  11       12.63       21.40      8.77 o 
   1   6  11        6.17        2.62      7.69 o 
   2   6  11        0.02        6.29      8.52 o 
   3   6  11        0.20        2.88      9.94 o 
   4   6  11        3.21       13.35     11.35 o 
   5   6  11       10.60       26.21     11.38 o 
   6   6  11       12.96       -0.27     10.76 o 
   7   6  11        9.52        0.04     10.69 o 
   8   6  11        0.46       22.14     12.97 o 
   9   6  11       28.82       56.54     16.39 o 
  10   6  11        9.22       16.91     14.48 o 
  11   6  11        0.80       -9.33     17.37 o 
  12   6  11        8.93       -7.63     15.49 o 
  13   6  11        3.55        8.58     17.33 o 
  14   6  11        1.85        4.05     18.69 o 
  -8   7  11       32.15       44.72     15.36 o 
  -7   7  11        0.32        8.78     12.71 o 
  -6   7  11       12.27       10.67     13.51 o 
  -5   7  11        3.83       25.43     13.25 o 
  -4   7  11        7.23       -9.68      9.68 o 
  -3   7  11        2.32       -5.16     11.53 o 
  -2   7  11        1.47       -8.10     10.44 o 
  -1   7  11        0.27       11.33     10.19 o 
   0   7  11        1.02       28.98      9.50 o 
   1   7  11        5.01       36.48      9.24 o 
   2   7  11        5.32       21.15     10.00 o 
   3   7  11        0.63       29.78     11.29 o 
   4   7  11       14.81       46.72     10.95 o 
   5   7  11        7.39       30.84     11.15 o 
   6   7  11       14.15       23.19     14.98 o 
   7   7  11       16.64       22.57     16.05 o 
 -26   0  12        0.92      -23.32     23.32 o 
 -24   0  12        5.36       10.79     21.34 o 
 -22   0  12       94.54       66.27     20.58 o 
 -20   0  12      512.95      640.35     40.51 o 
 -18   0  12      172.50      161.57     20.41 o 
 -16   0  12      101.99       97.18     15.56 o 
 -14   0  12       55.06       37.02     11.87 o 
 -12   0  12      517.27      516.15     34.87 o 
 -10   0  12       66.11       37.78      7.53 o 
  -8   0  12      649.78      834.57     15.38 o 
  -6   0  12    14317.41    16910.35     67.07 o 
  -4   0  12    46557.82    48016.58    196.13 o 
  -2   0  12     2346.07     2340.16     20.81 o 
   0   0  12       38.43       28.20      4.30 o 
   2   0  12     1572.19     1516.03     16.85 o 
   4   0  12       90.43       57.67      6.77 o 
   6   0  12     2346.75     2184.93     25.76 o 
   8   0  12        2.81       -3.30      6.77 o 
  10   0  12      203.86      190.62     13.97 o 
  12   0  12      116.89       96.76     15.15 o 
  14   0  12      229.67      215.55     20.88 o 
  16   0  12      127.35      145.14     24.85 o 
  18   0  12       24.84       48.41     16.87 o 
  20   0  12        0.05       11.56     17.16 o 
  22   0  12        8.10       39.56     19.54 o 
  24   0  12       15.00       33.21     29.73 o 
 -26   1  12        0.06      -17.90     17.90 o 
 -25   1  12        0.26       -5.17     15.30 o 
 -24   1  12       24.32      -14.25     14.25 o 
 -23   1  12        3.10      -13.47     13.47 o 
 -22   1  12       16.26       -7.07     12.30 o 
 -21   1  12        0.00      -11.14     11.14 o 
 -20   1  12       48.18       59.88     11.64 o 
 -19   1  12      596.34      773.10     37.26 o 
 -18   1  12     1482.73     1873.25     33.83 o 
 -17   1  12     1096.75     1276.14     28.55 o 
 -16   1  12      627.35      765.04     21.27 o 
 -15   1  12     1823.76     2064.63     28.81 o 
 -14   1  12      146.95      146.04     10.61 o 
 -13   1  12        1.68       -0.69      7.68 o 
 -12   1  12       30.12       42.59      7.07 o 
 -11   1  12      194.50      217.21     12.75 o 
 -10   1  12        0.20        2.54      4.79 o 
  -9   1  12       11.39        2.52      3.88 o 
  -8   1  12     1495.21     1503.88     14.76 o 
  -7   1  12      968.72      981.03     10.90 o 
  -6   1  12      133.75      139.02      4.89 o 
  -5   1  12      727.52      784.49      9.43 o 
  -4   1  12      206.69      197.03      5.83 o 
  -3   1  12      441.21      443.24      7.53 o 
  -2   1  12      379.66      496.52      7.72 o 
  -1   1  12      364.40      371.86      6.53 o 
   0   1  12      835.20      819.04      8.06 o 
   1   1  12      224.95      210.75      6.40 o 
   2   1  12      549.30      550.28      7.95 o 
   3   1  12      140.54      170.13      6.58 o 
   4   1  12      713.18      703.63      9.96 o 
   5   1  12     5158.43     5121.53     25.96 o 
   6   1  12      272.70      316.50      9.03 o 
   7   1  12      847.78      824.03     13.77 o 
   8   1  12       31.17       14.10      4.59 o 
   9   1  12     1776.31     1760.98     21.48 o 
  10   1  12      574.36      551.60     15.34 o 
  11   1  12      351.78      399.01     14.99 o 
  12   1  12       15.53        6.23      6.72 o 
  13   1  12       98.99       52.53      9.19 o 
  14   1  12      281.38      306.83     18.39 o 
  15   1  12       39.07       50.20     11.15 o 
  16   1  12       31.62       21.89     10.30 o 
  17   1  12       13.55       16.16     10.07 o 
  18   1  12        8.88       20.40     11.15 o 
  19   1  12        2.24        0.91     11.20 o 
  20   1  12      610.54      728.00     30.58 o 
  21   1  12        1.02       23.24     19.57 o 
  22   1  12        0.94      -16.17     18.07 o 
  23   1  12       10.48       13.04     21.28 o 
  24   1  12        1.85       11.80     21.69 o 
  25   1  12       22.58       43.98     24.14 o 
 -25   2  12        5.92      -16.71     16.71 o 
 -24   2  12       36.02      -17.64     17.64 o 
 -23   2  12       26.81      -21.31     21.31 o 
 -22   2  12       43.24       31.01     14.58 o 
 -21   2  12       36.69       -4.75     12.49 o 
 -20   2  12        0.45      -10.91     10.91 o 
 -19   2  12       31.63       23.69     12.19 o 
 -18   2  12      135.74      111.73     14.39 o 
 -17   2  12       14.30       43.57     10.65 o 
 -16   2  12        0.00       -5.42      9.68 o 
 -15   2  12      376.62      379.42     21.08 o 
 -14   2  12      944.09     1089.24     23.97 o 
 -13   2  12     1791.29     2013.61     25.40 o 
 -12   2  12      118.16      131.68      8.57 o 
 -11   2  12      234.29      218.84     10.77 o 
 -10   2  12      143.30      139.38      7.76 o 
  -9   2  12      214.66      199.09      9.92 o 
  -8   2  12       69.91       68.51      5.32 o 
  -7   2  12       82.59       54.49      4.58 o 
  -6   2  12       12.25       12.66      3.37 o 
  -5   2  12      113.18      105.82      5.06 o 
  -4   2  12       56.23       51.21      3.65 o 
  -3   2  12       53.23       52.42      3.56 o 
  -2   2  12       97.94       99.11      4.68 o 
  -1   2  12        9.26       13.60      2.21 o 
   0   2  12       16.48       18.66      3.06 o 
   1   2  12       45.31       67.33      3.90 o 
   2   2  12      201.76      226.28      6.12 o 
   3   2  12       55.09       49.88      3.90 o 
   4   2  12      148.68      158.59      5.72 o 
   5   2  12      199.18      217.94      7.08 o 
   6   2  12       36.00       28.14      4.36 o 
   7   2  12       15.58       10.75      4.13 o 
   8   2  12      295.42      306.50     10.73 o 
   9   2  12      210.21      171.75     12.49 o 
  10   2  12      901.47      915.12     18.67 o 
  11   2  12      682.74      738.00     17.81 o 
  12   2  12        7.13        2.66      6.29 o 
  13   2  12      741.13      693.51     20.04 o 
  14   2  12      222.72      214.33     18.55 o 
  15   2  12     1512.26     1567.28     34.00 o 
  16   2  12      106.17      114.62     12.64 o 
  17   2  12       57.90       56.62     15.75 o 
  18   2  12       78.58       95.88     17.22 o 
  19   2  12       14.38        0.77     15.84 o 
  20   2  12       57.99       54.68     17.97 o 
  21   2  12        0.30       24.93     19.31 o 
  22   2  12       36.42       25.66     19.45 o 
  23   2  12        0.64      -16.18     16.18 o 
  24   2  12        0.78      -17.18     17.18 o 
 -24   3  12        7.25      -53.05     53.05 o 
 -23   3  12       99.75      102.90     30.45 o 
 -22   3  12        1.25       -8.71     17.54 o 
 -21   3  12        4.28       -8.62     13.75 o 
 -20   3  12        0.20       -6.64     13.53 o 
 -19   3  12        5.11      -13.38     13.38 o 
 -18   3  12        0.47       -3.27     10.84 o 
 -17   3  12       98.17      110.38     12.77 o 
 -16   3  12       49.44       38.29     11.61 o 
 -15   3  12       85.79       89.79     11.80 o 
 -14   3  12      137.72      179.66     13.35 o 
 -13   3  12      150.45      152.08     10.41 o 
 -12   3  12      466.77      541.90     15.59 o 
 -11   3  12      102.41      105.41      8.24 o 
 -10   3  12       73.43       82.75      7.21 o 
  -9   3  12       44.24       47.49      5.67 o 
  -8   3  12        1.30        0.09      4.83 o 
  -7   3  12        2.43        1.63      3.65 o 
  -6   3  12        1.18       -5.05      5.05 o 
  -5   3  12        2.09        2.58      5.00 o 
  -4   3  12       11.41       16.08      3.64 o 
  -3   3  12        3.12        8.06      3.87 o 
  -2   3  12       52.77       47.21      4.50 o 
  -1   3  12        1.70        3.70      3.23 o 
   0   3  12        5.50        9.00      3.79 o 
   1   3  12       27.34       37.10      4.34 o 
   2   3  12       23.25       16.91      2.95 o 
   3   3  12       96.61       99.80      4.80 o 
   4   3  12       18.39       16.22      3.61 o 
   5   3  12      178.63      171.05      6.14 o 
   6   3  12        0.31        5.99      3.79 o 
   7   3  12      125.96      126.05      6.82 o 
   8   3  12        2.67       -4.35      4.35 o 
   9   3  12        0.81       -5.52      5.52 o 
  10   3  12        2.68        3.86      7.08 o 
  11   3  12      133.82      125.71     11.92 o 
  12   3  12       10.87       39.65      9.75 o 
  13   3  12       77.16      115.90     13.53 o 
  14   3  12       54.95       39.52     12.57 o 
  15   3  12        0.71       29.12     10.97 o 
  16   3  12       26.43       57.77     18.21 o 
  17   3  12      169.81      139.78     18.53 o 
  18   3  12        1.08        3.88     15.52 o 
  19   3  12        1.10      -12.72     16.15 o 
  20   3  12        1.60       -8.32     18.94 o 
  21   3  12        5.67      -16.21     16.96 o 
  22   3  12        0.38      -15.10     15.10 o 
  23   3  12        0.01      -13.70     21.96 o 
 -22   4  12       38.46       31.51     25.25 o 
 -21   4  12        0.34      -21.34     21.34 o 
 -20   4  12        0.59      -16.43     16.43 o 
 -19   4  12       43.39       33.59     17.62 o 
 -18   4  12        2.52       13.19     19.27 o 
 -17   4  12       44.39       20.77     16.58 o 
 -16   4  12      239.96      323.03     23.89 o 
 -15   4  12       42.99       58.19     13.63 o 
 -14   4  12      271.67      317.39     21.36 o 
 -13   4  12      878.28     1035.55     30.73 o 
 -12   4  12       54.00       55.20     12.19 o 
 -11   4  12       93.49      102.99     11.02 o 
 -10   4  12      103.45      108.05     10.10 o 
  -9   4  12       14.36        7.51      7.13 o 
  -8   4  12        5.88       -0.91      3.91 o 
  -7   4  12       43.93       48.24      6.72 o 
  -6   4  12        0.26       -5.06      5.06 o 
  -5   4  12       27.99       20.73      4.79 o 
  -4   4  12       15.89        7.87      4.33 o 
  -3   4  12        2.10        7.02      3.57 o 
  -2   4  12        0.60       -2.64      3.31 o 
  -1   4  12        9.34        9.71      2.92 o 
   0   4  12        3.67        5.99      4.70 o 
   1   4  12       12.18       12.61      4.67 o 
   2   4  12        3.46        5.23      4.32 o 
   3   4  12       26.01       28.28      3.39 o 
   4   4  12       23.37       22.34      4.16 o 
   5   4  12       17.39       19.20      3.64 o 
   6   4  12        7.99       19.28      4.16 o 
   7   4  12       18.01       18.46      4.26 o 
   8   4  12        6.29        7.52      2.84 o 
   9   4  12       67.22       40.98      6.23 o 
  10   4  12       25.51       35.42      9.63 o 
  11   4  12      194.50      217.88     15.71 o 
  12   4  12       17.82       16.89     13.75 o 
  13   4  12       28.60       33.93     12.47 o 
  14   4  12      286.30      290.33     27.74 o 
  15   4  12      225.17      276.99     21.60 o 
  16   4  12       66.40       64.33     16.40 o 
  17   4  12       42.58       -3.04     18.35 o 
  18   4  12       29.86        7.13     19.99 o 
  19   4  12        5.04      -13.30     23.35 o 
  20   4  12        5.98      -16.44     16.44 o 
  21   4  12        4.98      -20.39     20.39 o 
 -19   5  12       25.92       -9.90     18.61 o 
 -18   5  12      387.55      535.62     35.70 o 
 -17   5  12        1.11        3.23     14.62 o 
 -16   5  12       53.30       53.68     17.94 o 
 -15   5  12      391.74      433.09     59.77 o 
 -14   5  12       84.41       91.71     19.32 o 
 -13   5  12       56.46       51.14     18.00 o 
 -12   5  12        3.83       -2.78     11.24 o 
 -11   5  12       14.71       10.91     12.91 o 
 -10   5  12       22.29      -11.48     11.48 o 
  -9   5  12       31.83       24.40     11.24 o 
  -8   5  12       91.86      114.44     18.23 o 
  -7   5  12       14.96        5.28     10.32 o 
  -6   5  12        8.59       -6.36      8.13 o 
  -5   5  12       41.71       41.78      8.06 o 
  -4   5  12       94.24       97.25     12.23 o 
  -3   5  12      199.04      164.82     15.04 o 
  -2   5  12        0.37       -2.55      5.74 o 
  -1   5  12       33.16       38.49      6.23 o 
   0   5  12       56.73       50.68      6.58 o 
   1   5  12        2.49       11.83      7.71 o 
   2   5  12       58.91       82.20     10.51 o 
   3   5  12        0.80        8.50      8.39 o 
   4   5  12       11.22       -0.43      8.50 o 
   5   5  12      323.05      431.87     31.14 o 
   6   5  12        0.23       11.04      7.76 o 
   7   5  12       32.09       31.29      8.99 o 
   8   5  12       31.23       34.52      7.84 o 
   9   5  12      102.26       98.77     18.04 o 
  10   5  12      147.29      195.97     13.61 o 
  11   5  12        2.48       -6.89     10.89 o 
  12   5  12        1.72       -9.45      9.45 o 
  13   5  12        5.15      -10.57     10.57 o 
  14   5  12        2.06      -11.28     11.28 o 
  15   5  12        2.48       -6.10     21.07 o 
  16   5  12       11.51        6.98     18.41 o 
  17   5  12        6.45      -20.88     20.88 o 
  18   5  12       11.87      -19.49     19.49 o 
 -15   6  12       26.90      -12.93     20.59 o 
 -14   6  12        0.15      -14.15     14.15 o 
 -13   6  12        7.74      -11.36     11.36 o 
 -12   6  12       19.81       33.65     13.54 o 
 -11   6  12       11.76      -11.30     11.30 o 
 -10   6  12       11.37      -10.43     10.43 o 
  -9   6  12        0.70       10.76     10.84 o 
  -8   6  12       32.94       19.83      9.87 o 
  -7   6  12       21.56        5.11      8.37 o 
  -6   6  12      299.32      268.92     14.21 o 
  -5   6  12      321.69      425.07     31.09 o 
  -4   6  12      702.06      852.92     30.02 o 
  -3   6  12       58.40       46.06     11.53 o 
  -2   6  12      180.11      141.90     14.62 o 
  -1   6  12       23.61        2.90     11.02 o 
   0   6  12        0.44       11.85      8.28 o 
   1   6  12        6.97       -7.47      7.47 o 
   2   6  12       60.78       50.99     13.36 o 
   3   6  12       12.46       41.43     11.65 o 
   4   6  12       44.19       54.71     11.91 o 
   5   6  12       61.90       27.37     11.57 o 
   6   6  12       27.61       28.33     11.99 o 
   7   6  12      124.67      112.22     21.35 o 
   8   6  12        7.01       40.94     13.47 o 
   9   6  12       57.08       82.64     16.56 o 
  10   6  12        0.78       15.64     14.14 o 
  11   6  12       12.01       13.27     14.49 o 
  12   6  12       12.21        3.09     15.20 o 
  13   6  12       66.92       68.71     25.58 o 
  14   6  12       33.58       27.21     19.34 o 
  -7   7  12       23.79        3.77     13.74 o 
  -6   7  12       21.89       -9.44     11.67 o 
  -5   7  12       37.31       44.23     15.01 o 
  -4   7  12       11.49        5.70     11.69 o 
  -3   7  12        0.86        4.55     10.45 o 
  -2   7  12       41.95       25.71     11.47 o 
  -1   7  12       14.42       27.84     10.20 o 
   0   7  12        0.45        8.79      9.60 o 
   1   7  12        1.17        8.39      9.52 o 
   2   7  12        3.53       27.24     10.68 o 
   3   7  12       14.23       19.32     10.88 o 
   4   7  12      103.72      118.91     18.09 o 
   5   7  12       50.51       51.80     14.04 o 
   6   7  12       17.78       30.68     16.95 o 
 -25   0  13        1.43      -17.58     21.29 o 
 -23   0  13        3.15      -16.77     16.77 o 
 -21   0  13       24.36       18.37     18.87 o 
 -19   0  13      136.63      161.96     21.66 o 
 -17   0  13       56.99       57.75     15.11 o 
 -15   0  13       80.75      109.44     15.82 o 
 -13   0  13       58.47       36.48     11.20 o 
 -11   0  13       40.89       40.14      9.03 o 
  -9   0  13        3.44        6.30      5.07 o 
  -7   0  13       24.65       16.38      5.02 o 
  -5   0  13       27.65       37.26      5.11 o 
  -3   0  13     2900.05     3098.97     24.66 o 
  -1   0  13       80.44       67.33      6.07 o 
   1   0  13        0.07       -3.81      3.81 o 
   3   0  13       24.52       24.46      6.40 o 
   5   0  13       23.92       18.94      5.39 o 
   7   0  13       97.65       58.98      9.91 o 
   9   0  13      604.40      613.90     26.48 o 
  11   0  13        9.58       10.53     10.78 o 
  13   0  13        0.04       -2.70     10.50 o 
  15   0  13        3.98       -4.13     12.14 o 
  17   0  13       14.85       18.50     16.15 o 
  19   0  13       11.93       10.04     24.96 o 
  21   0  13        5.53      -10.98     16.74 o 
  23   0  13       51.99       51.72     28.47 o 
  25   0  13        0.06       -8.83     31.63 o 
 -25   1  13        0.50      -12.39     15.96 o 
 -24   1  13        0.68      -13.08     13.08 o 
 -23   1  13       13.90        1.76     15.98 o 
 -22   1  13        3.43        4.73     12.89 o 
 -21   1  13        0.35      -10.51     10.51 o 
 -20   1  13       26.83       -3.63      9.61 o 
 -19   1  13        1.81       -1.63     10.31 o 
 -18   1  13       13.55        8.60     10.43 o 
 -17   1  13      237.97      269.22     16.37 o 
 -16   1  13        0.44       10.97      9.14 o 
 -15   1  13      257.00      251.29     13.00 o 
 -14   1  13      142.65      132.21     10.90 o 
 -13   1  13        9.58       24.51      8.10 o 
 -12   1  13      224.71      199.77     10.56 o 
 -11   1  13      240.66      268.45     10.68 o 
 -10   1  13      118.66      134.22      7.22 o 
  -9   1  13      128.65      108.49      6.36 o 
  -8   1  13      256.23      282.17      9.40 o 
  -7   1  13      484.04      573.93     10.43 o 
  -6   1  13      356.64      374.43      8.50 o 
  -5   1  13       89.70       99.62      4.52 o 
  -4   1  13       69.06       65.33      4.06 o 
  -3   1  13     1586.01     1601.02     12.78 o 
  -2   1  13      242.68      292.30      6.92 o 
  -1   1  13       12.47       10.64      2.58 o 
   0   1  13      182.35      181.79      5.74 o 
   1   1  13     1151.08     1077.09     11.22 o 
   2   1  13      342.01      370.37      7.06 o 
   3   1  13      372.60      380.00      7.51 o 
   4   1  13        2.71       -1.58      4.17 o 
   5   1  13      433.60      416.63      8.52 o 
   6   1  13       81.35       80.06      6.55 o 
   7   1  13       36.42       27.17      4.64 o 
   8   1  13       94.67       69.23      5.89 o 
   9   1  13       84.32       64.13      6.34 o 
  10   1  13      193.11      161.01     11.58 o 
  11   1  13        6.25       -1.14      5.77 o 
  12   1  13       12.02        2.80      6.81 o 
  13   1  13        0.44       -3.36      7.50 o 
  14   1  13        6.12        6.92      8.43 o 
  15   1  13       52.27       52.11      9.81 o 
  16   1  13        8.52        4.33      9.27 o 
  17   1  13       58.80       40.67     12.10 o 
  18   1  13       29.26       39.13     10.95 o 
  19   1  13        8.62       -2.88     12.63 o 
  20   1  13       63.82       59.75     15.37 o 
  21   1  13       50.44       60.46     21.25 o 
  22   1  13       43.63       39.21     18.93 o 
  23   1  13       11.78       17.89     19.99 o 
  24   1  13       15.91       14.09     15.89 o 
  25   1  13       36.57       52.53     26.86 o 
 -25   2  13        7.04      -16.56     16.56 o 
 -24   2  13        0.75      -17.12     17.12 o 
 -23   2  13       82.69       99.55     24.84 o 
 -22   2  13        9.20      -12.75     12.75 o 
 -21   2  13        0.23      -13.09     13.09 o 
 -20   2  13       58.96       71.73     14.24 o 
 -19   2  13        7.07        2.71     11.29 o 
 -18   2  13       34.77       29.83     10.85 o 
 -17   2  13      414.25      422.29     17.75 o 
 -16   2  13     1108.53     1312.90     27.44 o 
 -15   2  13        4.58       -5.56      9.35 o 
 -14   2  13       12.58       15.81      9.47 o 
 -13   2  13     4828.98     5524.36     39.93 o 
 -12   2  13     1636.20     1873.89     22.39 o 
 -11   2  13     2829.96     3040.23     26.57 o 
 -10   2  13       21.59       12.74      5.43 o 
  -9   2  13      769.15      791.50     13.57 o 
  -8   2  13      128.60      113.38      6.29 o 
  -7   2  13       47.40       50.46      4.83 o 
  -6   2  13       35.91       47.33      4.95 o 
  -5   2  13      767.13      853.79     11.70 o 
  -4   2  13      170.37      171.54      6.47 o 
  -3   2  13        0.00        2.93      2.77 o 
  -2   2  13      498.48      498.31      7.56 o 
  -1   2  13       82.32       82.86      3.93 o 
   0   2  13        9.80       -2.94      2.94 o 
   1   2  13      569.35      546.88      7.64 o 
   2   2  13      611.00      713.05      9.28 o 
   3   2  13      226.73      240.66      8.44 o 
   4   2  13       91.29      117.63      5.57 o 
   5   2  13      865.07      916.38     12.51 o 
   6   2  13      309.88      336.80      9.44 o 
   7   2  13       97.49       98.45      6.17 o 
   8   2  13       37.98       37.31      4.75 o 
   9   2  13      217.18      216.82     10.90 o 
  10   2  13      483.00      484.66     14.98 o 
  11   2  13      259.93      246.45     20.44 o 
  12   2  13       45.01       44.19      7.58 o 
  13   2  13        4.03       11.19      8.49 o 
  14   2  13      398.80      378.85     24.54 o 
  15   2  13     3355.81     3459.01     43.56 o 
  16   2  13      105.60      129.16     17.25 o 
  17   2  13      230.35      250.50     19.76 o 
  18   2  13      301.26      354.98     27.35 o 
  19   2  13       82.20       80.33     16.39 o 
  20   2  13      302.68      363.86     29.42 o 
  21   2  13       48.33       48.36     23.42 o 
  22   2  13      101.50       49.72     19.87 o 
  23   2  13        0.04       18.80     20.12 o 
  24   2  13        7.53       13.40     20.60 o 
 -23   3  13        0.42      -18.53     18.53 o 
 -22   3  13      359.28      460.63     61.49 o 
 -21   3  13       16.91      -17.08     17.08 o 
 -20   3  13       49.42       41.36     14.50 o 
 -19   3  13        0.10        2.17     12.27 o 
 -18   3  13       71.08       91.22     12.79 o 
 -17   3  13       12.46      -10.53     10.53 o 
 -16   3  13      291.68      296.93     19.28 o 
 -15   3  13        3.03       -9.64      9.64 o 
 -14   3  13      320.67      313.09     18.67 o 
 -13   3  13       90.70       85.08      9.09 o 
 -12   3  13      730.19      921.91     18.97 o 
 -11   3  13        1.75       25.08      7.10 o 
 -10   3  13        9.65       20.40      6.33 o 
  -9   3  13      161.13      157.87      8.08 o 
  -8   3  13      135.88      127.64      7.03 o 
  -7   3  13        0.02       -2.29      5.74 o 
  -6   3  13        9.45       16.09      5.49 o 
  -5   3  13       21.33       15.03      5.09 o 
  -4   3  13        0.00        8.85      4.13 o 
  -3   3  13       79.74       97.89      6.40 o 
  -2   3  13      262.04      247.68      7.72 o 
  -1   3  13       43.87       51.78      4.63 o 
   0   3  13       73.51       84.86      5.32 o 
   1   3  13        0.08       -3.86      3.86 o 
   2   3  13      400.40      457.08      9.97 o 
   3   3  13        0.36       -2.95      2.95 o 
   4   3  13        1.19       -3.51      3.51 o 
   5   3  13       29.38       31.89      4.15 o 
   6   3  13      582.67      661.49     11.30 o 
   7   3  13       78.17       92.66      5.89 o 
   8   3  13       11.71        6.66      4.69 o 
   9   3  13        0.51       -5.38      5.79 o 
  10   3  13      233.92      202.56     13.83 o 
  11   3  13       94.02      103.63     10.57 o 
  12   3  13      477.54      500.62     20.32 o 
  13   3  13        1.25       18.71     11.67 o 
  14   3  13      626.33      632.40     33.07 o 
  15   3  13      796.08      870.61     39.46 o 
  16   3  13     3712.42     3732.91    116.66 o 
  17   3  13      144.45      117.68     26.89 o 
  18   3  13        6.35      -11.52     14.90 o 
  19   3  13       10.53       -3.42     17.48 o 
  20   3  13        1.55      -18.63     18.63 o 
  21   3  13       13.75      -12.88     16.77 o 
  22   3  13        6.54       -6.26     18.93 o 
 -21   4  13        0.07      -24.31     24.31 o 
 -20   4  13       17.25        9.22     23.63 o 
 -19   4  13       16.16        5.12     20.07 o 
 -18   4  13      108.91       84.58     21.68 o 
 -17   4  13      198.35      172.15     28.34 o 
 -16   4  13      354.30      440.11     32.23 o 
 -15   4  13       29.55       17.73     11.88 o 
 -14   4  13       55.38       21.73     12.98 o 
 -13   4  13     1144.62     1491.57     39.99 o 
 -12   4  13     1458.81     1711.32     33.09 o 
 -11   4  13      598.02      703.09     23.66 o 
 -10   4  13      177.86      194.20     11.66 o 
  -9   4  13      508.40      589.78     16.77 o 
  -8   4  13        5.82       -3.34      6.05 o 
  -7   4  13        0.50       -5.65      5.65 o 
  -6   4  13        9.00        3.92      5.50 o 
  -5   4  13       72.93       83.65      7.21 o 
  -4   4  13       22.27       16.46      5.01 o 
  -3   4  13       49.79       29.75      4.54 o 
  -2   4  13       20.60       15.41      3.88 o 
  -1   4  13        8.91        9.44      4.03 o 
   0   4  13       55.21       50.04      4.60 o 
   1   4  13      183.83      217.73      7.35 o 
   2   4  13       18.10       18.19      5.32 o 
   3   4  13       15.36        2.03      3.77 o 
   4   4  13      158.67      157.25      6.08 o 
   5   4  13      395.78      431.87     11.69 o 
   6   4  13      158.93      190.56      7.40 o 
   7   4  13       52.96       45.02      5.21 o 
   8   4  13        0.55        1.85      3.47 o 
   9   4  13      282.09      273.72     15.42 o 
  10   4  13       57.64       62.79     11.82 o 
  11   4  13      260.58      270.65     17.38 o 
  12   4  13      103.59       88.29     14.27 o 
  13   4  13        9.81        7.68     11.05 o 
  14   4  13      431.07      510.55     27.84 o 
  15   4  13     1883.26     1901.35     43.93 o 
  16   4  13        0.50      -10.94     12.07 o 
  17   4  13        0.00      -12.37     12.37 o 
  18   4  13      313.28      372.44     32.11 o 
  19   4  13       90.34       45.40     32.15 o 
  20   4  13       24.33       35.91     21.62 o 
 -18   5  13       54.23       34.45     19.80 o 
 -17   5  13        3.20       13.39     21.02 o 
 -16   5  13       29.44       26.82     18.56 o 
 -15   5  13        0.23      -21.49     21.49 o 
 -14   5  13        3.30        7.78     16.80 o 
 -13   5  13        7.15        8.24     15.33 o 
 -12   5  13        4.91        8.47     13.39 o 
 -11   5  13        0.93      -12.05     12.92 o 
 -10   5  13        0.34       -6.89     11.19 o 
  -9   5  13       14.01       12.03     11.09 o 
  -8   5  13        1.63      -10.77     10.77 o 
  -7   5  13       84.84      107.68     12.79 o 
  -6   5  13       31.02       13.95      9.79 o 
  -5   5  13       31.61       19.36      9.94 o 
  -4   5  13        4.87       19.78      9.24 o 
  -3   5  13      497.87      486.28     20.67 o 
  -2   5  13        2.15        1.08      7.38 o 
  -1   5  13       31.99       44.33      9.92 o 
   0   5  13       63.82       52.23      8.59 o 
   1   5  13       16.12       16.57      5.74 o 
   2   5  13       46.78       59.18      6.83 o 
   3   5  13       67.88       56.27     10.16 o 
   4   5  13       23.16       11.80      8.89 o 
   5   5  13       60.86       55.38     10.77 o 
   6   5  13        9.07       17.16      9.44 o 
   7   5  13        5.57       15.22      9.72 o 
   8   5  13        6.81       24.47      8.65 o 
   9   5  13       11.85       39.43      8.88 o 
  10   5  13       10.71       -2.14      8.73 o 
  11   5  13        2.49        2.48     10.16 o 
  12   5  13        9.83        2.14     10.71 o 
  13   5  13        2.59      -11.24     11.24 o 
  14   5  13        0.51      -12.73     12.73 o 
  15   5  13       24.00       70.59     18.57 o 
  16   5  13       26.40       35.31     18.90 o 
  17   5  13        4.92      -16.24     17.28 o 
  18   5  13        0.00       26.11     20.40 o 
 -14   6  13        0.50      -13.96     13.96 o 
 -13   6  13        0.40      -13.07     13.07 o 
 -12   6  13        2.82        9.19     14.56 o 
 -11   6  13        4.50       -3.07     11.16 o 
 -10   6  13        8.84       -9.88      9.88 o 
  -9   6  13        5.58        0.93     10.16 o 
  -8   6  13        7.62        9.15      9.87 o 
  -7   6  13        0.74        7.50      9.36 o 
  -6   6  13        0.14        1.79      8.27 o 
  -5   6  13        0.29        0.43      9.73 o 
  -4   6  13        8.82       13.60     11.04 o 
  -3   6  13       51.34       65.53     11.49 o 
  -2   6  13       30.14       31.96     11.48 o 
  -1   6  13        1.46       -0.55      9.87 o 
   0   6  13        5.99        9.39      9.77 o 
   1   6  13        2.01       -1.78      8.22 o 
   2   6  13        8.35        4.09      8.99 o 
   3   6  13        3.08       -1.32      9.87 o 
   4   6  13        0.02       -0.87     10.67 o 
   5   6  13        2.54       -3.79     11.14 o 
   6   6  13        1.60       -6.10     10.15 o 
   7   6  13        1.95       33.31     13.89 o 
   8   6  13       12.03       32.15     12.91 o 
   9   6  13        0.22       35.07     13.29 o 
  10   6  13        0.26       51.20     16.79 o 
  11   6  13        9.05       20.82     14.37 o 
  12   6  13        0.81      -16.54     16.54 o 
  13   6  13        1.80      -18.09     18.09 o 
  -6   7  13        0.39        4.20     14.06 o 
  -5   7  13        4.49       -2.58     13.01 o 
  -4   7  13        1.33      -10.78     10.78 o 
  -3   7  13        8.71        7.85     11.59 o 
  -2   7  13        5.62       27.58      9.94 o 
  -1   7  13        2.08        9.14     11.40 o 
   0   7  13        0.04       35.85     11.13 o 
   1   7  13        0.19       34.77     11.09 o 
   2   7  13        2.90        9.17      9.73 o 
   3   7  13        3.71        3.31     10.86 o 
   4   7  13        4.66        4.69     11.18 o 
   5   7  13        0.02        1.87     12.83 o 
 -24   0  14        6.71       11.15     21.58 o 
 -22   0  14        3.56      -14.49     15.58 o 
 -20   0  14      107.98      112.01     17.72 o 
 -18   0  14       68.11       47.62     15.88 o 
 -16   0  14       33.88       30.72     13.79 o 
 -14   0  14      351.69      315.48     22.99 o 
 -12   0  14       17.59       10.26     10.02 o 
 -10   0  14      804.94      782.91     26.82 o 
  -8   0  14       99.81      115.18      7.56 o 
  -6   0  14     2692.95     2844.16     28.84 o 
  -4   0  14        1.71       19.21      4.13 o 
  -2   0  14     3291.66     3646.04     28.33 o 
   0   0  14      697.24      687.97     14.37 o 
   2   0  14      109.94       92.17      7.49 o 
   4   0  14      144.04      132.41      9.33 o 
   6   0  14        2.46       -6.05      6.05 o 
   8   0  14    14501.62    14060.46     89.19 o 
  10   0  14     1608.94     1577.80     36.14 o 
  12   0  14       24.84        9.61     12.25 o 
  14   0  14        0.38      -13.29     13.29 o 
  16   0  14       11.60       19.59     14.92 o 
  18   0  14        0.03       -9.50     13.88 o 
  20   0  14        2.54       28.43     18.76 o 
  22   0  14      305.99      348.87     31.31 o 
  24   0  14        1.84      -18.53     30.86 o 
 -25   1  14        1.65      -15.64     15.64 o 
 -24   1  14       20.38       -1.86     14.27 o 
 -23   1  14       16.16      -13.93     13.93 o 
 -22   1  14       14.85       -5.55     11.46 o 
 -21   1  14      178.79      179.83     24.51 o 
 -20   1  14       53.95       53.56     12.36 o 
 -19   1  14       50.67       31.53     12.01 o 
 -18   1  14      337.35      408.33     20.49 o 
 -17   1  14       36.74       36.98      9.14 o 
 -16   1  14      562.63      609.94     25.41 o 
 -15   1  14        1.31        3.22      8.17 o 
 -14   1  14      581.23      675.26     20.89 o 
 -13   1  14        5.32       -6.94      6.94 o 
 -12   1  14      143.13      144.33      9.33 o 
 -11   1  14       26.70       34.40      6.45 o 
 -10   1  14       16.03        4.09      4.78 o 
  -9   1  14      361.76      377.77     12.25 o 
  -8   1  14        0.10       -1.71      3.82 o 
  -7   1  14       17.67       24.40      4.10 o 
  -6   1  14       15.21        7.29      3.72 o 
  -5   1  14     1217.90     1361.12     14.06 o 
  -4   1  14     1348.27     1545.57     14.06 o 
  -3   1  14     6098.01     6581.77     27.70 o 
  -2   1  14     2214.75     2252.20     15.59 o 
  -1   1  14     3055.82     3134.40     17.30 o 
   0   1  14      198.30      247.09      6.47 o 
   1   1  14        2.77        0.68      3.29 o 
   2   1  14      172.14      153.54      5.44 o 
   3   1  14     1372.88     1287.10     12.94 o 
   4   1  14      152.11      144.36      7.25 o 
   5   1  14      812.48      730.28     11.53 o 
   6   1  14       76.33       76.41      6.68 o 
   7   1  14       25.32       14.86      4.32 o 
   8   1  14     1566.01     1581.05     19.20 o 
   9   1  14      415.91      467.02     15.82 o 
  10   1  14      182.53      146.07     12.26 o 
  11   1  14      459.43      485.69     16.78 o 
  12   1  14      261.62      282.01     17.08 o 
  13   1  14       37.31       14.96      8.23 o 
  14   1  14       78.36       99.30     12.69 o 
  15   1  14        1.63       -2.32     10.40 o 
  16   1  14        0.34       10.56     10.44 o 
  17   1  14      229.32      229.45     16.13 o 
  18   1  14       18.25       16.17     11.79 o 
  19   1  14       40.59       51.32     12.86 o 
  20   1  14      155.74      239.13     26.24 o 
  21   1  14      202.54      220.18     22.34 o 
  22   1  14       22.41       29.83     16.05 o 
  23   1  14       11.08       20.24     20.23 o 
  24   1  14       63.04       67.09     18.35 o 
 -24   2  14        2.96      -16.20     16.20 o 
 -23   2  14        0.10      -12.65     12.65 o 
 -22   2  14        8.13      -12.67     12.67 o 
 -21   2  14       31.66       -6.13     12.80 o 
 -20   2  14       13.24        6.10     12.57 o 
 -19   2  14       69.53       51.47     13.19 o 
 -18   2  14        0.08       14.25     11.05 o 
 -17   2  14       84.70       66.74     11.37 o 
 -16   2  14      397.74      433.31     26.51 o 
 -15   2  14        1.16        2.74      9.48 o 
 -14   2  14      509.64      616.08     24.66 o 
 -13   2  14     1340.62     1508.66     25.28 o 
 -12   2  14     1070.87     1175.49     19.04 o 
 -11   2  14     2333.24     2610.10     25.25 o 
 -10   2  14     1419.87     1489.52     19.01 o 
  -9   2  14       50.14       47.29      5.85 o 
  -8   2  14      134.76      137.34      7.04 o 
  -7   2  14      480.11      425.90     10.66 o 
  -6   2  14       34.21       31.35      4.75 o 
  -5   2  14       14.60       13.75      4.24 o 
  -4   2  14       28.08       21.98      4.23 o 
  -3   2  14        8.94       -2.11      3.21 o 
  -2   2  14       71.23       55.99      4.06 o 
  -1   2  14      107.56       71.05      3.98 o 
   0   2  14      121.32      108.00      4.92 o 
   1   2  14      366.50      387.91      7.30 o 
   2   2  14        7.44       13.24      2.98 o 
   3   2  14        9.45        4.87      3.49 o 
   4   2  14        1.45       -3.71      3.71 o 
   5   2  14       88.09       81.58      5.37 o 
   6   2  14       16.12       12.52      4.90 o 
   7   2  14      164.15      175.69      9.53 o 
   8   2  14      145.46      155.22      7.57 o 
   9   2  14       21.28       16.76      4.94 o 
  10   2  14        2.63       -3.21      4.98 o 
  11   2  14      254.21      223.32     12.63 o 
  12   2  14      117.65       88.97      8.70 o 
  13   2  14        8.30       15.19      6.78 o 
  14   2  14      557.44      517.87     20.63 o 
  15   2  14      514.66      540.66     23.55 o 
  16   2  14      224.50      223.42     17.08 o 
  17   2  14      302.77      364.47     26.28 o 
  18   2  14      151.17      175.56     19.15 o 
  19   2  14      103.23      120.34     29.59 o 
  20   2  14        9.52       15.06     16.31 o 
  21   2  14       37.88      -15.91     15.91 o 
  22   2  14       84.03       19.92     19.73 o 
  23   2  14       45.20       -2.30     19.29 o 
 -23   3  14        5.57      -19.25     19.25 o 
 -22   3  14        0.57      -19.22     19.22 o 
 -21   3  14       52.88       45.26     22.58 o 
 -20   3  14        0.06      -17.59     17.59 o 
 -19   3  14        0.75      -11.31     11.31 o 
 -18   3  14        4.99       -5.92     10.94 o 
 -17   3  14        0.05       -0.03     10.26 o 
 -16   3  14       11.51        0.43     11.18 o 
 -15   3  14        0.29       -9.12      9.12 o 
 -14   3  14      112.08      140.03     15.52 o 
 -13   3  14        0.34       -9.04      9.04 o 
 -12   3  14        0.02       19.45      7.39 o 
 -11   3  14     2419.69     2797.70     28.75 o 
 -10   3  14      187.87      251.32     14.37 o 
  -9   3  14      199.03      209.62     10.34 o 
  -8   3  14        4.56        9.31      4.48 o 
  -7   3  14       34.72       37.12      6.21 o 
  -6   3  14        0.94        9.74      5.20 o 
  -5   3  14        5.03        6.44      5.29 o 
  -4   3  14       15.32        9.43      4.69 o 
  -3   3  14       13.06        7.42      3.66 o 
  -2   3  14        0.31        4.93      3.59 o 
  -1   3  14       15.38       12.69      4.44 o 
   0   3  14        9.83       13.59      4.66 o 
   1   3  14       23.25       19.75      4.18 o 
   2   3  14       17.39        8.48      2.92 o 
   3   3  14       19.50       11.41      3.56 o 
   4   3  14       44.00       34.20      4.00 o 
   5   3  14        0.41       -1.49      3.10 o 
   6   3  14        2.37        7.66      4.12 o 
   7   3  14       28.46       18.59      4.92 o 
   8   3  14       10.20        3.32      4.87 o 
   9   3  14       16.57        4.42      5.78 o 
  10   3  14        4.28       -5.91      5.91 o 
  11   3  14      104.30      109.44      8.92 o 
  12   3  14        2.34        3.09      8.80 o 
  13   3  14       62.99       97.39     13.94 o 
  14   3  14        4.02        9.88     11.82 o 
  15   3  14       99.84       97.89     17.86 o 
  16   3  14       11.27       40.76     18.07 o 
  17   3  14        7.44       32.72     23.07 o 
  18   3  14       21.48       15.72     15.27 o 
  19   3  14       94.23      111.05     24.30 o 
  20   3  14       11.15       -3.59     16.08 o 
  21   3  14        0.76      -16.35     17.60 o 
  22   3  14        0.03      -19.42     19.42 o 
 -21   4  14       58.00       15.24     34.47 o 
 -20   4  14        1.12      -20.91     20.91 o 
 -19   4  14       13.89        8.56     21.32 o 
 -18   4  14        3.35        5.87     19.49 o 
 -17   4  14       21.33       30.23     16.40 o 
 -16   4  14       96.00      158.18     22.85 o 
 -15   4  14       76.45      108.69     16.64 o 
 -14   4  14       19.39       28.39     11.81 o 
 -13   4  14       64.25       88.97     13.32 o 
 -12   4  14      585.48      804.22     25.95 o 
 -11   4  14        2.37       10.57     10.14 o 
 -10   4  14      148.41      148.95     13.87 o 
  -9   4  14      544.68      606.51     18.89 o 
  -8   4  14      291.43      364.15     14.09 o 
  -7   4  14      110.81      130.32      9.32 o 
  -6   4  14       47.31       39.33      6.39 o 
  -5   4  14       46.89       41.57      5.64 o 
  -4   4  14       21.95       22.87      4.88 o 
  -3   4  14       16.53       21.57      5.26 o 
  -2   4  14       11.57        5.28      4.76 o 
  -1   4  14        5.04        7.01      4.45 o 
   0   4  14       67.70       64.71      5.75 o 
   1   4  14       26.18       13.41      4.27 o 
   2   4  14       20.55       15.76      4.11 o 
   3   4  14        5.98       -2.05      3.87 o 
   4   4  14        5.90        2.53      4.64 o 
   5   4  14        0.09       -4.27      4.27 o 
   6   4  14      101.07       95.20      6.94 o 
   7   4  14       26.83       24.20      5.55 o 
   8   4  14       16.35       23.27      8.32 o 
   9   4  14        0.76       -7.28      7.28 o 
  10   4  14        0.16       -8.25      8.25 o 
  11   4  14       10.66       11.19      9.76 o 
  12   4  14       51.67       50.73     12.50 o 
  13   4  14       13.23        6.22     12.47 o 
  14   4  14       26.41       39.67     13.50 o 
  15   4  14      329.34      415.10     26.71 o 
  16   4  14        0.01       70.77     23.88 o 
  17   4  14       11.61        2.11     16.81 o 
  18   4  14      119.66       80.62     34.11 o 
  19   4  14        8.26       43.76     21.58 o 
  20   4  14        3.28       17.95     35.57 o 
 -18   5  14      166.27      126.60     27.18 o 
 -17   5  14       98.39      137.06     25.18 o 
 -16   5  14       53.68       74.57     27.80 o 
 -15   5  14       57.70       45.52     18.73 o 
 -14   5  14      274.73      327.42     32.70 o 
 -13   5  14        0.00      -13.40     13.40 o 
 -12   5  14       27.72       -8.92     13.33 o 
 -11   5  14        0.30        0.80     13.19 o 
 -10   5  14        3.53        9.39     13.02 o 
  -9   5  14        2.97       -8.71     10.38 o 
  -8   5  14        8.54      -10.73     10.73 o 
  -7   5  14       35.22       19.37     10.91 o 
  -6   5  14       10.94        2.88      9.72 o 
  -5   5  14       20.14       11.85      9.23 o 
  -4   5  14       10.06       18.84      9.64 o 
  -3   5  14      640.85      701.65     22.83 o 
  -2   5  14        0.63        0.42      8.83 o 
  -1   5  14      131.62       82.07     11.39 o 
   0   5  14      110.90       59.73     10.43 o 
   1   5  14       23.87       24.38      8.65 o 
   2   5  14       15.04        8.58      8.35 o 
   3   5  14      100.96       95.35     14.46 o 
   4   5  14       27.69       11.79     12.86 o 
   5   5  14       29.05       43.09     10.37 o 
   6   5  14       38.31       19.86     10.15 o 
   7   5  14        0.18        0.54      5.24 o 
   8   5  14        4.40       18.36      7.26 o 
   9   5  14      198.71      213.83     12.96 o 
  10   5  14       20.82       31.22      9.51 o 
  11   5  14       33.24       50.37     12.09 o 
  12   5  14        5.18       -0.11     10.16 o 
  13   5  14        2.90      -11.04     11.04 o 
  14   5  14        1.06      -12.87     12.87 o 
  15   5  14        3.45        6.01     16.44 o 
  16   5  14        1.67       24.02     17.60 o 
  17   5  14       12.44      -17.80     17.80 o 
 -13   6  14        2.40       -5.42     13.57 o 
 -12   6  14        4.02      -12.65     12.65 o 
 -11   6  14        1.87       16.00     12.00 o 
 -10   6  14       31.64       17.71     11.98 o 
  -9   6  14        0.83       10.98     10.98 o 
  -8   6  14        8.24       -2.47      9.89 o 
  -7   6  14        0.36       -1.30      9.10 o 
  -6   6  14       48.27       43.22     10.03 o 
  -5   6  14       47.29       31.01     12.11 o 
  -4   6  14        6.92        2.62      9.96 o 
  -3   6  14        0.33       -9.64      9.64 o 
  -2   6  14      125.28       87.03     13.26 o 
  -1   6  14       67.42       10.43      9.95 o 
   0   6  14        6.52        2.45      8.04 o 
   1   6  14        0.00       -7.08     10.05 o 
   2   6  14        7.90       11.99      7.14 o 
   3   6  14        2.05       -5.69     15.58 o 
   4   6  14       19.47        9.16     10.90 o 
   5   6  14        3.55       10.10     11.84 o 
   6   6  14        9.96       -1.80     15.86 o 
   7   6  14      113.94      128.21     16.09 o 
   8   6  14      548.51      518.36     60.17 o 
   9   6  14       24.17       31.21     14.17 o 
  10   6  14      149.05      242.73     23.12 o 
  11   6  14        0.48       52.31     17.79 o 
  12   6  14       11.85       51.84     17.91 o 
  13   6  14        0.12       40.19     22.35 o 
  -4   7  14       29.26        6.67     12.52 o 
  -3   7  14       10.08       16.61     12.32 o 
  -2   7  14      146.52      153.06     14.52 o 
  -1   7  14       67.41       67.88     12.99 o 
   0   7  14        2.97       24.68     10.64 o 
   1   7  14        9.84       13.43     10.21 o 
   2   7  14        1.98        8.96     11.94 o 
   3   7  14       13.20       33.51     12.65 o 
 -25   0  15        3.99      -18.97     18.97 o 
 -23   0  15        0.02      -18.17     18.17 o 
 -21   0  15        1.96      -12.80     15.51 o 
 -19   0  15        0.22      -10.78     15.02 o 
 -17   0  15       13.29       20.67     14.17 o 
 -15   0  15       88.23       95.20     14.36 o 
 -13   0  15       29.06       28.32     11.55 o 
 -11   0  15       42.00       40.92     10.35 o 
  -9   0  15      414.70      348.72     32.12 o 
  -7   0  15        0.38        3.16      5.30 o 
  -5   0  15      104.08      113.58      8.14 o 
  -3   0  15      166.94      180.23     10.26 o 
  -1   0  15       44.50       46.29      5.83 o 
   1   0  15        1.75       -1.14      3.87 o 
   3   0  15      118.89      130.97     10.27 o 
   5   0  15       39.83       41.90      6.58 o 
   7   0  15      615.00      661.36     19.92 o 
   9   0  15      361.52      372.42     20.95 o 
  11   0  15        8.14        4.21     16.33 o 
  13   0  15        4.19      -11.83     11.83 o 
  15   0  15       45.64       31.96     16.77 o 
  17   0  15        3.53      -13.28     13.28 o 
  19   0  15        0.10        3.86     16.00 o 
  21   0  15       42.27       38.19     18.43 o 
  23   0  15        3.83        0.34     29.05 o 
 -25   1  15        0.24      -14.70     14.70 o 
 -24   1  15        1.76      -14.97     14.97 o 
 -23   1  15        4.63      -13.79     13.79 o 
 -22   1  15        2.22      -12.35     12.35 o 
 -21   1  15        0.25      -11.41     11.41 o 
 -20   1  15        6.45      -10.89     10.89 o 
 -19   1  15       29.63       21.69     11.37 o 
 -18   1  15        2.75      -10.11     10.11 o 
 -17   1  15       28.81       33.42      9.85 o 
 -16   1  15       61.94       54.58     10.00 o 
 -15   1  15       56.62       37.18      9.48 o 
 -14   1  15      729.18      790.56     20.77 o 
 -13   1  15      236.84      180.67     11.63 o 
 -12   1  15        5.67       10.51      7.62 o 
 -11   1  15      526.29      586.13     16.33 o 
 -10   1  15      125.56      125.32      7.66 o 
  -9   1  15        9.39        4.83      4.75 o 
  -8   1  15       89.54       84.52      5.76 o 
  -7   1  15      329.65      309.69     11.09 o 
  -6   1  15       53.62       56.20      5.12 o 
  -5   1  15      706.50      749.76     11.98 o 
  -4   1  15      191.82      155.24      8.62 o 
  -3   1  15      457.19      487.74      9.75 o 
  -2   1  15      516.70      529.51      9.29 o 
  -1   1  15      350.81      356.95      7.33 o 
   0   1  15      606.11      598.64     10.48 o 
   1   1  15     1134.29     1053.47     13.33 o 
   2   1  15      107.51      122.39      6.52 o 
   3   1  15       53.79       58.72      5.61 o 
   4   1  15      124.85      125.03      6.61 o 
   5   1  15      517.73      513.98     11.81 o 
   6   1  15        7.52        3.46      3.41 o 
   7   1  15      264.64      273.26      9.84 o 
   8   1  15      533.45      534.99     12.89 o 
   9   1  15       47.06       43.15      6.55 o 
  10   1  15      689.19      766.02     18.31 o 
  11   1  15       94.89       82.77      8.87 o 
  12   1  15       33.97       34.87      8.80 o 
  13   1  15       86.34       72.79     10.14 o 
  14   1  15       24.27       48.87     11.19 o 
  15   1  15        6.52       -0.34     10.45 o 
  16   1  15       21.34       20.16     11.46 o 
  17   1  15       16.06       27.75     11.18 o 
  18   1  15      123.70      109.73     14.93 o 
  19   1  15        2.90       22.58     12.01 o 
  20   1  15       14.79       20.34     15.11 o 
  21   1  15      103.15      145.10     19.84 o 
  22   1  15       20.56       22.83     15.04 o 
  23   1  15       18.35       89.97     19.45 o 
  24   1  15       22.26       52.48     18.46 o 
 -24   2  15        5.03      -16.26     16.26 o 
 -23   2  15        3.24      -11.73     11.73 o 
 -22   2  15        0.03       -8.42     14.14 o 
 -21   2  15       24.65        4.91     13.46 o 
 -20   2  15        4.30      -11.29     11.29 o 
 -19   2  15       92.41       85.35     13.31 o 
 -18   2  15       25.74        7.72     10.26 o 
 -17   2  15       11.07       -1.90     10.12 o 
 -16   2  15      165.16      136.33     12.74 o 
 -15   2  15       88.60       85.96     11.09 o 
 -14   2  15     2320.72     2659.15     33.08 o 
 -13   2  15      304.14      318.69     20.35 o 
 -12   2  15       14.07       12.69      7.40 o 
 -11   2  15     3092.59     3381.13     29.15 o 
 -10   2  15       41.22       61.57      6.98 o 
  -9   2  15      234.89      204.42     10.19 o 
  -8   2  15        0.04       -4.35      4.35 o 
  -7   2  15     1397.65     1486.55     17.65 o 
  -6   2  15        0.02       -4.49      4.49 o 
  -5   2  15     1180.97     1231.20     14.72 o 
  -4   2  15      144.10      135.58      6.59 o 
  -3   2  15       53.46       42.36      4.35 o 
  -2   2  15      109.96      101.55      6.05 o 
  -1   2  15       15.74       33.76      3.85 o 
   0   2  15        0.26       -2.53      3.54 o 
   1   2  15      397.43      457.30      8.78 o 
   2   2  15        4.27       19.52      3.13 o 
   3   2  15      134.97      134.26      6.77 o 
   4   2  15      355.05      280.45      9.96 o 
   5   2  15       48.79       53.06      4.94 o 
   6   2  15       69.69       64.15      5.75 o 
   7   2  15        4.23       -4.68      4.68 o 
   8   2  15      755.47      745.82     13.97 o 
   9   2  15       27.13       14.99      5.21 o 
  10   2  15       20.76       17.25      5.40 o 
  11   2  15       93.19       83.96      8.10 o 
  12   2  15       17.35       11.84      6.43 o 
  13   2  15       22.15       15.93      8.16 o 
  14   2  15      325.15      353.80     17.76 o 
  15   2  15        1.94       26.38     11.43 o 
  16   2  15      267.91      306.12     18.04 o 
  17   2  15      464.52      490.60     26.71 o 
  18   2  15        2.21       21.92     12.10 o 
  19   2  15     1171.51     1233.98     36.45 o 
  20   2  15       93.04       59.00     16.03 o 
  21   2  15       29.79       44.93     16.11 o 
  22   2  15      128.09      168.55     24.69 o 
  23   2  15       48.92       38.67     17.10 o 
 -23   3  15        7.27      -15.25     31.25 o 
 -22   3  15       28.66      -19.59     19.59 o 
 -21   3  15       19.02      -15.82     15.82 o 
 -20   3  15        7.09        6.42     15.92 o 
 -19   3  15       24.98       -4.58     13.06 o 
 -18   3  15        0.03      -10.49     10.49 o 
 -17   3  15        2.94      -10.48     10.48 o 
 -16   3  15        1.96       -5.86     10.01 o 
 -15   3  15       26.74       16.71     10.70 o 
 -14   3  15      509.67      575.08     22.08 o 
 -13   3  15        3.69        9.77      8.85 o 
 -12   3  15      626.78      703.28     19.48 o 
 -11   3  15      178.62      242.91     11.89 o 
 -10   3  15    21314.77    23653.63     96.37 o 
  -9   3  15     1147.13     1256.59     18.06 o 
  -8   3  15     2911.39     3204.80     29.53 o 
  -7   3  15       57.75       56.23      7.37 o 
  -6   3  15      299.72      298.85     10.84 o 
  -5   3  15       58.39       63.72      6.23 o 
  -4   3  15      127.17      122.88      6.92 o 
  -3   3  15        0.07        1.91      4.10 o 
  -2   3  15      485.15      506.60     11.44 o 
  -1   3  15       70.22       78.15      6.62 o 
   0   3  15       40.69       26.47      4.93 o 
   1   3  15       11.86        8.34      3.82 o 
   2   3  15       14.52       14.92      3.59 o 
   3   3  15       19.34       14.93      3.34 o 
   4   3  15        5.59        3.42      3.25 o 
   5   3  15        0.08       -1.14      5.97 o 
   6   3  15       16.96        4.46      4.63 o 
   7   3  15       18.85       10.21      5.62 o 
   8   3  15        3.37       -3.57      4.93 o 
   9   3  15       27.85       21.02      6.38 o 
  10   3  15      198.79      183.99     11.98 o 
  11   3  15       18.67       20.22      7.17 o 
  12   3  15      282.47      247.77     13.67 o 
  13   3  15        0.20        1.34      9.55 o 
  14   3  15      206.99      283.06     23.52 o 
  15   3  15        1.71       -7.92     13.07 o 
  16   3  15       43.16       26.74     13.32 o 
  17   3  15        0.62       -5.82     15.83 o 
  18   3  15     1105.86     1242.89     46.56 o 
  19   3  15        2.52       35.33     19.04 o 
  20   3  15      111.76       63.29     26.55 o 
  21   3  15        2.78       11.28     24.41 o 
  22   3  15       15.89       39.38     25.69 o 
 -20   4  15       29.15      -22.66     22.66 o 
 -19   4  15       40.46       38.45     29.29 o 
 -18   4  15       45.82       14.86     21.24 o 
 -17   4  15       14.34        9.85     18.01 o 
 -16   4  15      107.14      121.12     15.33 o 
 -15   4  15      503.43      648.22     26.58 o 
 -14   4  15      363.21      454.40     36.42 o 
 -13   4  15       11.67        5.76     10.90 o 
 -12   4  15      229.84      229.18     17.15 o 
 -11   4  15      397.97      420.05     20.66 o 
 -10   4  15       15.24       20.59     11.05 o 
  -9   4  15      144.78      163.15     14.73 o 
  -8   4  15       67.93       68.47     11.38 o 
  -7   4  15      539.53      604.81     17.67 o 
  -6   4  15      100.08      107.19      8.24 o 
  -5   4  15      412.77      415.70     11.68 o 
  -4   4  15        1.31        8.14      4.25 o 
  -3   4  15      323.09      343.28     10.05 o 
  -2   4  15        1.23       -2.29      4.62 o 
  -1   4  15       12.29        8.59      5.61 o 
   0   4  15      139.68      108.29      7.38 o 
   1   4  15       87.36       59.75      5.82 o 
   2   4  15       35.35       26.62      5.44 o 
   3   4  15       13.95       -1.74      4.73 o 
   4   4  15       23.66       32.93      6.64 o 
   5   4  15        1.13        0.65      5.26 o 
   6   4  15       16.92       15.10      7.68 o 
   7   4  15       50.05       56.34      9.24 o 
   8   4  15      257.32      238.10     14.91 o 
   9   4  15       22.93       13.77      8.87 o 
  10   4  15        7.07       -7.60      9.04 o 
  11   4  15        6.78        1.85     10.01 o 
  12   4  15        3.99      -10.35     10.35 o 
  13   4  15       20.12       29.50     11.89 o 
  14   4  15        5.19       24.59     13.62 o 
  15   4  15       38.69       39.39     13.78 o 
  16   4  15       95.00      107.13     18.73 o 
  17   4  15       38.75       90.06     18.06 o 
  18   4  15      314.60      321.85     30.26 o 
  19   4  15      290.57      250.87     31.46 o 
  20   4  15        3.38       44.66     20.96 o 
 -17   5  15        2.08      -16.74     19.86 o 
 -16   5  15       32.20       22.37     20.41 o 
 -15   5  15       28.28       17.53     17.97 o 
 -14   5  15       99.59       74.54     20.06 o 
 -13   5  15       16.27       18.53     15.64 o 
 -12   5  15        0.00      -13.85     13.85 o 
 -11   5  15        0.63      -11.95     11.95 o 
 -10   5  15        7.34      -11.49     11.49 o 
  -9   5  15        1.55      -11.39     11.39 o 
  -8   5  15        9.16       -4.43     10.35 o 
  -7   5  15       17.66       11.81     11.27 o 
  -6   5  15       23.93       21.18     11.57 o 
  -5   5  15      108.61       95.50     11.56 o 
  -4   5  15        5.58       -8.75      8.75 o 
  -3   5  15       34.38       36.32     10.36 o 
  -2   5  15       14.73       32.54      9.97 o 
  -1   5  15       50.54       22.51      9.14 o 
   0   5  15       42.27       44.12      8.22 o 
   1   5  15       15.29       16.58      8.07 o 
   2   5  15        9.25       -1.21      8.76 o 
   3   5  15        0.07       -4.31      8.34 o 
   4   5  15        1.80       10.41      8.85 o 
   5   5  15       26.48       16.47      9.57 o 
   6   5  15       34.03       39.16     13.56 o 
   7   5  15       77.56       71.60     12.14 o 
   8   5  15        4.34       14.16      7.70 o 
   9   5  15      115.48      109.65     14.80 o 
  10   5  15       64.68       84.01     12.79 o 
  11   5  15        0.08       -0.80      9.79 o 
  12   5  15        1.52        5.83      9.84 o 
  13   5  15       13.04       38.21     12.77 o 
  14   5  15        1.05       19.87     11.68 o 
  15   5  15        0.38       22.89     14.12 o 
  16   5  15        0.01       -4.40     16.13 o 
  17   5  15        4.94       -7.06     14.75 o 
 -13   6  15        8.67       -1.07     14.15 o 
 -12   6  15        0.42      -12.34     12.34 o 
 -11   6  15        1.72      -10.92     10.92 o 
 -10   6  15        7.71       22.18     11.99 o 
  -9   6  15       26.15       25.40     11.18 o 
  -8   6  15        4.94       -1.43     11.90 o 
  -7   6  15        1.67       -9.77      9.77 o 
  -6   6  15        1.29        3.98     11.07 o 
  -5   6  15       11.51       19.54      9.51 o 
  -4   6  15        3.33        9.24     11.22 o 
  -3   6  15        2.15        5.66     11.64 o 
  -2   6  15       26.02       15.01     10.33 o 
  -1   6  15       12.80       17.15      8.98 o 
   0   6  15       15.92       19.75      9.19 o 
   1   6  15        0.86        4.38      7.68 o 
   2   6  15        0.57       -6.83      7.60 o 
   3   6  15        4.43       -7.49     11.28 o 
   4   6  15        0.15        2.61     11.13 o 
   5   6  15        0.26       -3.90     12.36 o 
   6   6  15        1.13      -11.00     11.00 o 
   7   6  15       20.02       36.32     14.08 o 
   8   6  15       15.88       35.25     17.04 o 
   9   6  15       51.79       89.56     22.10 o 
  10   6  15        5.91       23.86     16.40 o 
  11   6  15        4.06       49.72     18.55 o 
  12   6  15        3.86       95.02     21.19 o 
  -1   7  15       12.56       17.71     16.07 o 
   0   7  15       15.92       28.83     15.57 o 
 -24   0  16       46.98       28.11     23.21 o 
 -22   0  16       14.08      -23.07     23.07 o 
 -20   0  16        1.13       -6.17     16.00 o 
 -18   0  16      772.18      904.41     37.69 o 
 -16   0  16       68.44       66.20     14.07 o 
 -14   0  16      151.11      120.16     14.90 o 
 -12   0  16        5.65       23.58     10.66 o 
 -10   0  16       54.41       51.07     11.57 o 
  -8   0  16     1614.17     1607.20     28.61 o 
  -6   0  16     1665.40     1940.21     25.38 o 
  -4   0  16     1583.35     1786.59     23.28 o 
  -2   0  16      469.66      464.25     15.05 o 
   0   0  16    10743.54    10364.61     63.70 o 
   2   0  16       24.61       13.47      4.32 o 
   4   0  16      610.55      674.77     18.18 o 
   6   0  16      643.90      534.04     18.16 o 
   8   0  16      246.81      176.74     17.54 o 
  10   0  16     2273.34     2136.97     38.16 o 
  12   0  16     1680.18     1567.56     40.27 o 
  14   0  16      714.05      747.56     36.54 o 
  16   0  16       64.31       41.72     15.60 o 
  18   0  16       89.35      110.84     22.09 o 
  20   0  16       16.80       -5.23     18.33 o 
  22   0  16        0.09      -19.26     23.88 o 
  24   0  16      101.75       65.59     32.34 o 
 -24   1  16        5.19      -15.42     15.42 o 
 -23   1  16        3.43      -13.96     13.96 o 
 -22   1  16        0.28      -12.23     12.23 o 
 -21   1  16       35.78       36.82     12.33 o 
 -20   1  16        0.01      -10.86     10.86 o 
 -19   1  16       11.01        7.48      9.47 o 
 -18   1  16       98.11       82.41     11.76 o 
 -17   1  16       36.47       28.33     10.08 o 
 -16   1  16       43.29       25.64     10.00 o 
 -15   1  16      233.39      238.10     13.05 o 
 -14   1  16      443.66      398.09     20.65 o 
 -13   1  16      112.76       76.39      9.47 o 
 -12   1  16       12.05        1.74      7.55 o 
 -11   1  16       56.43       48.68      7.57 o 
 -10   1  16      346.45      354.35     13.61 o 
  -9   1  16      332.36      269.61     13.76 o 
  -8   1  16        0.87       -4.57      4.95 o 
  -7   1  16       49.31       32.04      5.02 o 
  -6   1  16      260.80      272.63      9.93 o 
  -5   1  16       79.12       77.10      5.60 o 
  -4   1  16        5.94        0.62      4.10 o 
  -3   1  16       95.55       90.63      6.04 o 
  -2   1  16      277.45      293.89      9.17 o 
  -1   1  16      611.42      720.06     11.40 o 
   0   1  16      112.01      131.94      7.99 o 
   1   1  16     3214.79     3282.88     25.46 o 
   2   1  16      102.58       67.55      5.66 o 
   3   1  16      178.74      167.91      9.49 o 
   4   1  16        0.23       -4.40      4.40 o 
   5   1  16      207.96      288.83     10.96 o 
   6   1  16      238.39      235.09      8.26 o 
   7   1  16       95.97       74.32      5.32 o 
   8   1  16      236.13      205.42     10.22 o 
   9   1  16       21.60       -0.15      5.02 o 
  10   1  16      496.95      516.05     16.21 o 
  11   1  16      984.61      962.12     23.07 o 
  12   1  16       91.40       66.38      9.39 o 
  13   1  16       72.90       56.14      9.99 o 
  14   1  16       67.02       67.00     11.45 o 
  15   1  16       96.40      123.10     14.52 o 
  16   1  16      132.59      171.68     15.41 o 
  17   1  16        3.76       29.74     11.54 o 
  18   1  16      423.69      474.28     35.48 o 
  19   1  16       34.94       38.89     13.02 o 
  20   1  16      135.82      165.38     21.25 o 
  21   1  16      515.24      591.31     31.94 o 
  22   1  16       92.17       69.03     17.89 o 
  23   1  16      151.23      185.20     34.53 o 
 -24   2  16        5.06       -9.73     19.96 o 
 -23   2  16        0.49      -14.09     14.09 o 
 -22   2  16       18.46      -13.86     13.86 o 
 -21   2  16       33.63       -5.44     12.24 o 
 -20   2  16        3.51      -11.54     11.54 o 
 -19   2  16       36.76       29.65     10.92 o 
 -18   2  16      156.45      147.10     13.76 o 
 -17   2  16       12.95       -6.90      9.19 o 
 -16   2  16       80.39       90.27     11.50 o 
 -15   2  16      176.91      203.45     13.80 o 
 -14   2  16      188.59      221.42     19.03 o 
 -13   2  16       32.21       37.79      9.75 o 
 -12   2  16       33.49       41.72      8.11 o 
 -11   2  16      181.73      192.58     10.97 o 
 -10   2  16      475.29      499.73     13.87 o 
  -9   2  16     1978.03     2216.37     21.84 o 
  -8   2  16        5.66       10.37      5.60 o 
  -7   2  16       51.52       35.49      5.62 o 
  -6   2  16      227.76      271.30      9.63 o 
  -5   2  16        1.91        3.20      4.50 o 
  -4   2  16      371.54      298.52      9.72 o 
  -3   2  16       59.14       52.22      4.66 o 
  -2   2  16      467.67      481.72      9.84 o 
  -1   2  16      333.38      388.23      9.14 o 
   0   2  16       52.73       37.44      4.15 o 
   1   2  16      396.52      433.82      8.08 o 
   2   2  16      514.84      509.68     10.73 o 
   3   2  16       92.76       88.59      6.18 o 
   4   2  16       32.83       18.34      5.09 o 
   5   2  16       13.23       -0.94      3.95 o 
   6   2  16      165.29      180.69      8.53 o 
   7   2  16       84.57       75.36      6.49 o 
   8   2  16        2.76       -5.10      5.10 o 
   9   2  16        5.82       -6.52      6.52 o 
  10   2  16       19.41       12.71      5.38 o 
  11   2  16       11.57       13.01      5.58 o 
  12   2  16       40.36       27.64      6.61 o 
  13   2  16       45.63       34.76      7.62 o 
  14   2  16       13.19        5.50      9.07 o 
  15   2  16      104.88       68.76     10.76 o 
  16   2  16       49.96       64.09     11.06 o 
  17   2  16      131.18      118.61     15.03 o 
  18   2  16       50.60       62.79     13.59 o 
  19   2  16      417.82      408.90     36.56 o 
  20   2  16       58.45       94.88     16.38 o 
  21   2  16       52.82       69.96     16.27 o 
  22   2  16        3.36       14.86     18.77 o 
  23   2  16        7.06       60.35     19.49 o 
 -22   3  16        6.52       -1.12     17.25 o 
 -21   3  16        6.47      -17.15     17.15 o 
 -20   3  16        0.04      -13.85     13.85 o 
 -19   3  16        0.41      -14.57     14.57 o 
 -18   3  16        0.04       -8.43     11.82 o 
 -17   3  16        9.75       -7.74     11.73 o 
 -16   3  16        0.41       -8.20     10.25 o 
 -15   3  16        3.36        9.83     10.94 o 
 -14   3  16        0.02       -5.33      9.11 o 
 -13   3  16      448.01      495.06     21.67 o 
 -12   3  16        3.93       22.15     10.23 o 
 -11   3  16      335.69      389.96     16.61 o 
 -10   3  16      220.61      288.60     15.90 o 
  -9   3  16      262.34      353.82     13.81 o 
  -8   3  16      909.60     1057.96     19.33 o 
  -7   3  16     1054.15     1127.99     18.28 o 
  -6   3  16      169.93      201.47      9.97 o 
  -5   3  16      118.75      113.71      7.72 o 
  -4   3  16       18.11       17.70      5.67 o 
  -3   3  16        9.72       -4.83      4.83 o 
  -2   3  16        0.65       -4.40      4.40 o 
  -1   3  16       33.58       26.32      5.39 o 
   0   3  16        7.98        5.87      4.81 o 
   1   3  16       16.15       10.14      3.39 o 
   2   3  16        5.45        3.32      3.24 o 
   3   3  16       29.08       22.49      3.79 o 
   4   3  16       11.12        5.96      4.17 o 
   5   3  16        5.77       -0.34      4.50 o 
   6   3  16        0.04       -3.64      4.72 o 
   7   3  16       71.98       75.96      6.39 o 
   8   3  16       27.79       12.71      7.38 o 
   9   3  16        1.66        2.42      6.54 o 
  10   3  16        0.39       -2.47      6.98 o 
  11   3  16        0.28       -6.85      6.85 o 
  12   3  16        3.84       -6.22      6.77 o 
  13   3  16        6.53        2.08     10.96 o 
  14   3  16       11.74       21.95     11.32 o 
  15   3  16        0.90       -9.09     12.48 o 
  16   3  16       25.98       59.99     17.30 o 
  17   3  16      344.71      415.40     33.36 o 
  18   3  16       28.25       70.46     19.57 o 
  19   3  16        1.70       63.99     18.30 o 
  20   3  16        6.49       70.63     19.35 o 
  21   3  16        8.72       48.45     19.28 o 
 -20   4  16        5.63      -20.07     20.07 o 
 -19   4  16       15.89      -18.72     18.72 o 
 -18   4  16       94.69      121.62     32.62 o 
 -17   4  16       15.57        1.54     16.32 o 
 -16   4  16       32.22       18.05     13.48 o 
 -15   4  16      223.27      290.78     20.77 o 
 -14   4  16        1.05        2.46     11.67 o 
 -13   4  16      101.78       98.65     14.41 o 
 -12   4  16      267.51      312.99     21.41 o 
 -11   4  16       28.53       49.72     11.44 o 
 -10   4  16      116.77      103.11     13.23 o 
  -9   4  16      342.47      295.16     16.80 o 
  -8   4  16      249.43      230.29     15.18 o 
  -7   4  16       61.99       50.37     10.63 o 
  -6   4  16        0.26       11.40      7.82 o 
  -5   4  16       19.10       32.22      8.25 o 
  -4   4  16       38.58       25.17      7.01 o 
  -3   4  16       51.07       39.77      8.32 o 
  -2   4  16        0.49       -4.16      4.62 o 
  -1   4  16       37.76       23.01      5.92 o 
   0   4  16      108.95      100.96      7.81 o 
   1   4  16       18.19        2.39      5.02 o 
   2   4  16       25.29        1.69      5.99 o 
   3   4  16       48.89       29.43      7.47 o 
   4   4  16       17.55       -5.88      6.81 o 
   5   4  16        3.85       -2.80      7.43 o 
   6   4  16      105.58       99.75     11.57 o 
   7   4  16        6.44       -7.06      7.06 o 
   8   4  16        0.70       13.42      8.44 o 
   9   4  16        0.42       -2.54     10.77 o 
  10   4  16        5.13       -2.45     10.47 o 
  11   4  16        0.23       -9.62      9.62 o 
  12   4  16       10.12       -1.30     11.57 o 
  13   4  16        0.50      -10.73     10.73 o 
  14   4  16        4.85       13.80     20.18 o 
  15   4  16        2.25       16.42     12.26 o 
  16   4  16        0.01       19.90     13.87 o 
  17   4  16        9.70      -13.89     15.45 o 
  18   4  16        0.24       21.61     13.91 o 
  19   4  16       83.16       95.38     18.64 o 
 -17   5  16       18.84       26.49     22.80 o 
 -16   5  16        2.92      -18.37     18.37 o 
 -15   5  16        0.04      -24.19     24.19 o 
 -14   5  16      106.31      106.07     24.74 o 
 -13   5  16        9.24       -1.23     13.78 o 
 -12   5  16       18.31       14.11     14.72 o 
 -11   5  16        3.53      -12.75     12.75 o 
 -10   5  16       21.65       21.51     12.40 o 
  -9   5  16        2.87      -11.41     11.41 o 
  -8   5  16        0.08      -10.56     10.56 o 
  -7   5  16        4.52       -9.84      9.84 o 
  -6   5  16        0.96       10.64     11.35 o 
  -5   5  16       10.63       18.59     11.63 o 
  -4   5  16       16.44       19.96      9.94 o 
  -3   5  16        0.40        3.49      9.65 o 
  -2   5  16      230.19      188.09     22.39 o 
  -1   5  16       18.43       11.81      9.15 o 
   0   5  16       29.75       18.62      8.23 o 
   1   5  16      420.74      319.99     19.99 o 
   2   5  16       35.60       51.84     11.09 o 
   3   5  16       13.09       -0.64     11.08 o 
   4   5  16       10.21       -8.32      8.32 o 
   5   5  16       15.70       30.00      9.97 o 
   6   5  16       56.40       31.24      8.90 o 
   7   5  16        1.92       -6.73      6.73 o 
   8   5  16       17.52       15.38      8.04 o 
   9   5  16       41.62       40.00     10.18 o 
  10   5  16       23.60       35.13     11.23 o 
  11   5  16      106.54      170.76     15.92 o 
  12   5  16       46.18       54.34     12.99 o 
  13   5  16       29.02       71.05     14.09 o 
  14   5  16        9.82       13.95     12.75 o 
  15   5  16        0.12       20.94     15.02 o 
  16   5  16       38.60       50.85     16.65 o 
 -12   6  16        1.85      -18.91     18.91 o 
 -11   6  16        2.65       -3.28     15.30 o 
 -10   6  16       20.21       36.09     16.82 o 
  -9   6  16        0.32      -11.52     13.19 o 
  -8   6  16      143.80      114.11     16.35 o 
  -7   6  16       30.77       42.61     13.21 o 
  -6   6  16       17.02       14.10     12.72 o 
  -5   6  16        0.05        1.27     11.82 o 
  -4   6  16       84.70       41.25     12.96 o 
  -3   6  16        2.11      -12.39     13.15 o 
  -2   6  16       11.21       -0.76     11.27 o 
  -1   6  16       72.61       35.75      9.84 o 
   0   6  16      247.16      199.64     16.24 o 
   1   6  16        2.10       22.73      8.72 o 
   2   6  16        2.74       11.43      8.64 o 
   3   6  16       16.54       34.86     17.12 o 
   4   6  16        5.60        5.16     16.74 o 
   5   6  16       15.67      -14.69     14.69 o 
   6   6  16       10.39       13.39     14.52 o 
   7   6  16       27.65       46.18     17.48 o 
   8   6  16       84.79      113.41     29.75 o 
   9   6  16       24.24       44.99     18.73 o 
  10   6  16      116.66      218.89     24.39 o 
  11   6  16      253.85      322.65     44.30 o 
 -23   0  17       24.22        9.98     19.61 o 
 -21   0  17        2.60      -14.39     16.81 o 
 -19   0  17        1.60        5.13     15.31 o 
 -17   0  17      541.67      685.45     41.44 o 
 -15   0  17       36.56        7.43     12.28 o 
 -13   0  17       17.50       12.65     11.71 o 
 -11   0  17        0.07        3.42      9.63 o 
  -9   0  17       60.02       45.20      8.64 o 
  -7   0  17        2.01       -1.68      6.03 o 
  -5   0  17       27.80       20.62      5.63 o 
  -3   0  17      169.51      196.85     12.01 o 
  -1   0  17      394.67      371.06     14.73 o 
   1   0  17      100.27      100.55     10.81 o 
   3   0  17       84.74       96.29     11.49 o 
   5   0  17       49.52       42.54      8.10 o 
   7   0  17      206.21      199.11     17.65 o 
   9   0  17       79.14       56.20     11.73 o 
  11   0  17       10.54        1.86     10.70 o 
  13   0  17      570.59      602.30     35.21 o 
  15   0  17        0.57       17.43     16.20 o 
  17   0  17        0.20       14.19     18.29 o 
  19   0  17        2.24        3.66     18.66 o 
  21   0  17       31.69       50.22     22.03 o 
  23   0  17        1.64       24.13     29.20 o 
 -24   1  17        0.00      -15.56     15.56 o 
 -23   1  17        6.22      -14.94     14.94 o 
 -22   1  17       11.54      -12.73     12.73 o 
 -21   1  17        0.28      -10.52     10.52 o 
 -20   1  17        4.09       -1.46     11.18 o 
 -19   1  17       88.41       98.95     13.08 o 
 -18   1  17       25.45       27.28     10.84 o 
 -17   1  17      149.82      125.30     12.15 o 
 -16   1  17       43.12       58.00      9.93 o 
 -15   1  17        6.67       20.28      8.62 o 
 -14   1  17        0.15       -8.12      8.12 o 
 -13   1  17        2.96        1.30      8.09 o 
 -12   1  17       33.60       23.16      8.12 o 
 -11   1  17      397.74      342.34     14.99 o 
 -10   1  17       16.23       13.21      5.93 o 
  -9   1  17        0.12        3.41      6.02 o 
  -8   1  17      193.21      174.03      9.10 o 
  -7   1  17       45.08       38.70      5.28 o 
  -6   1  17       19.31       14.81      4.24 o 
  -5   1  17      127.63      129.87      7.53 o 
  -4   1  17       60.41       63.46      6.05 o 
  -3   1  17      680.65      738.24     12.78 o 
  -2   1  17     1418.89     1454.79     14.88 o 
  -1   1  17      161.48      189.69      8.11 o 
   0   1  17        5.27        7.59      5.44 o 
   1   1  17      101.63      128.85      8.57 o 
   2   1  17       73.38       78.34      8.47 o 
   3   1  17        9.22        3.31      6.64 o 
   4   1  17       19.13       26.88      5.27 o 
   5   1  17       17.30       16.61      5.34 o 
   6   1  17       10.29       -3.21      6.16 o 
   7   1  17       12.70        8.34      4.64 o 
   8   1  17        0.10       -3.99      3.99 o 
   9   1  17        3.34       -4.92      4.92 o 
  10   1  17      101.99       91.85      8.38 o 
  11   1  17      299.18      328.14     15.42 o 
  12   1  17        4.60       -5.74      6.92 o 
  13   1  17      128.45      113.39     11.15 o 
  14   1  17       36.83       15.18      8.74 o 
  15   1  17       15.30       18.00     10.47 o 
  16   1  17       77.59       86.81     13.42 o 
  17   1  17       11.88        6.30     12.42 o 
  18   1  17       75.23       63.47     14.09 o 
  19   1  17      121.20      133.23     19.55 o 
  20   1  17       48.21       52.68     17.26 o 
  21   1  17       44.34      126.30     19.82 o 
  22   1  17      157.60      208.14     22.59 o 
  23   1  17       27.82       69.33     21.38 o 
 -23   2  17       11.26      -14.50     14.50 o 
 -22   2  17       22.91      -14.62     14.62 o 
 -21   2  17        3.32      -11.52     11.52 o 
 -20   2  17        3.84      -11.66     11.66 o 
 -19   2  17      108.79       82.85     13.49 o 
 -18   2  17        6.20       -4.12     10.80 o 
 -17   2  17        9.98        1.74     10.88 o 
 -16   2  17       44.21       32.86     10.37 o 
 -15   2  17        3.07       -2.78      9.33 o 
 -14   2  17       17.18        8.91      9.07 o 
 -13   2  17       18.43       31.49      9.39 o 
 -12   2  17       21.81        7.62      7.59 o 
 -11   2  17     1334.19     1448.40     21.86 o 
 -10   2  17      195.71      169.59      9.58 o 
  -9   2  17      294.30      287.73     12.28 o 
  -8   2  17     2090.04     2167.86     22.76 o 
  -7   2  17     7014.75     7126.49     40.28 o 
  -6   2  17      217.44      229.37      8.89 o 
  -5   2  17      255.07      235.71      8.63 o 
  -4   2  17     2604.01     2581.39     22.11 o 
  -3   2  17       30.65       26.67      4.52 o 
  -2   2  17     1038.13     1015.07     13.37 o 
  -1   2  17      137.50      113.65      6.07 o 
   0   2  17     1051.29     1064.65     12.30 o 
   1   2  17     1436.02     1425.27     17.75 o 
   2   2  17       41.13       20.31      6.33 o 
   3   2  17      647.96      636.46     12.18 o 
   4   2  17        0.50       -5.20      5.20 o 
   5   2  17       18.75        6.52      5.54 o 
   6   2  17       28.82       22.21      5.92 o 
   7   2  17      194.58      200.08      9.53 o 
   8   2  17        0.55       -5.39      5.39 o 
   9   2  17        2.08       -6.28      6.28 o 
  10   2  17        0.22       -5.20      5.20 o 
  11   2  17        4.59        6.03      5.13 o 
  12   2  17       58.26       58.66      7.41 o 
  13   2  17        0.03       -4.62      7.94 o 
  14   2  17       35.11       45.16     10.02 o 
  15   2  17       28.92       31.22     10.45 o 
  16   2  17      393.11      429.12     25.66 o 
  17   2  17      107.49      103.62     14.62 o 
  18   2  17       64.01       81.19     15.31 o 
  19   2  17       69.68       44.64     18.05 o 
  20   2  17       20.57       44.81     18.34 o 
  21   2  17        4.87       -2.69     19.60 o 
  22   2  17        5.88      -12.23     16.45 o 
 -22   3  17       19.60       15.46     21.22 o 
 -21   3  17        9.11      -14.41     15.86 o 
 -20   3  17        3.76       -4.77     14.18 o 
 -19   3  17        0.49      -12.99     12.99 o 
 -18   3  17        3.92       -6.04     12.39 o 
 -17   3  17        0.03      -11.82     11.82 o 
 -16   3  17        8.52       -2.33     11.04 o 
 -15   3  17        0.18       -9.69      9.69 o 
 -14   3  17       16.25        5.03     10.76 o 
 -13   3  17       61.25       49.03     11.75 o 
 -12   3  17      728.03      768.58     43.32 o 
 -11   3  17       48.76       43.92     10.71 o 
 -10   3  17      476.78      558.96     17.29 o 
  -9   3  17      569.86      660.52     17.29 o 
  -8   3  17     6009.46     6511.87     44.45 o 
  -7   3  17       31.76       51.97      8.32 o 
  -6   3  17     3851.56     4063.77     38.74 o 
  -5   3  17      215.58      212.03      9.30 o 
  -4   3  17      479.63      480.60     12.68 o 
  -3   3  17        9.30       -4.40      5.32 o 
  -2   3  17       11.78        1.54      5.10 o 
  -1   3  17        8.85       -0.34      5.21 o 
   0   3  17       31.87       14.60      5.96 o 
   1   3  17       49.48       23.78      5.13 o 
   2   3  17       89.23       51.19      4.71 o 
   3   3  17       27.85       20.48      4.55 o 
   4   3  17      196.07      177.83      7.82 o 
   5   3  17       15.90        2.44      4.73 o 
   6   3  17      122.76      117.34      6.97 o 
   7   3  17      194.13      166.52      7.79 o 
   8   3  17      238.53      214.54      9.46 o 
   9   3  17        9.78       -6.14      6.14 o 
  10   3  17        8.17       -5.99      6.81 o 
  11   3  17        9.37       -6.95      6.95 o 
  12   3  17        0.42       -8.14      8.14 o 
  13   3  17       12.21       19.93     11.59 o 
  14   3  17       78.84       79.64     15.23 o 
  15   3  17        8.66       31.44     12.90 o 
  16   3  17      459.07      446.35     25.99 o 
  17   3  17        0.67       39.31     15.27 o 
  18   3  17        1.97       73.20     19.70 o 
  19   3  17        0.97       21.06     16.60 o 
  20   3  17      314.44      328.91     28.53 o 
  21   3  17       37.46      125.54     23.85 o 
 -20   4  17        7.33      -36.77     44.73 o 
 -19   4  17       31.44        6.96     23.69 o 
 -18   4  17        6.66      -13.79     14.56 o 
 -17   4  17        9.43       10.85     14.84 o 
 -16   4  17        0.01       13.60     13.49 o 
 -15   4  17       52.34       -4.89     12.79 o 
 -14   4  17        8.94      -10.95     10.95 o 
 -13   4  17        7.09        5.79     12.13 o 
 -12   4  17        0.93      -10.63     10.63 o 
 -11   4  17      589.19      681.16     27.69 o 
 -10   4  17        0.02       -1.23      9.97 o 
  -9   4  17        5.43       -1.72      9.69 o 
  -8   4  17     1199.11     1314.09     29.91 o 
  -7   4  17      998.34     1143.14     26.11 o 
  -6   4  17     1103.21     1104.16     24.82 o 
  -5   4  17      489.64      517.38     19.81 o 
  -4   4  17      390.43      390.83     16.91 o 
  -3   4  17      528.99      518.18     18.32 o 
  -2   4  17      718.36      658.52     19.01 o 
  -1   4  17       54.07       82.09      9.56 o 
   0   4  17      284.56      257.21     13.70 o 
   1   4  17      323.96      199.80     14.35 o 
   2   4  17       11.79       12.33      7.36 o 
   3   4  17      103.00      100.28     11.96 o 
   4   4  17        0.26       -5.01      7.13 o 
   5   4  17        0.00       -0.49      7.36 o 
   6   4  17        4.45       -7.58      7.58 o 
   7   4  17       99.55      124.29     12.91 o 
   8   4  17       35.45       36.01     11.31 o 
   9   4  17        8.05        9.28     11.49 o 
  10   4  17        0.83       15.77      9.92 o 
  11   4  17        2.07       -1.99      9.93 o 
  12   4  17        0.03        0.03     10.95 o 
  13   4  17        2.15       24.11     12.48 o 
  14   4  17        3.80        0.12     12.20 o 
  15   4  17        1.81       12.76     14.13 o 
  16   4  17      116.68      119.03     17.94 o 
  17   4  17       49.84       72.84     17.46 o 
  18   4  17        0.49       31.96     15.88 o 
  19   4  17       71.57       64.80     17.45 o 
 -16   5  17        0.33      -16.74     20.13 o 
 -15   5  17       76.47       86.22     23.77 o 
 -14   5  17       24.23        2.82     19.21 o 
 -13   5  17        1.37        3.04     14.66 o 
 -12   5  17        4.73       -4.59     16.09 o 
 -11   5  17        0.76      -13.44     13.44 o 
 -10   5  17        1.93       -4.67     12.61 o 
  -9   5  17        0.59      -13.01     13.01 o 
  -8   5  17        5.93       -9.94      9.94 o 
  -7   5  17        1.32       17.67     10.16 o 
  -6   5  17       45.70       34.18     10.70 o 
  -5   5  17        3.86       -8.45      8.92 o 
  -4   5  17       36.46       37.34      8.62 o 
  -3   5  17      166.30      144.52     10.83 o 
  -2   5  17      174.05      133.51      9.75 o 
  -1   5  17       56.70       45.04      6.56 o 
   0   5  17       32.17       48.39      8.81 o 
   1   5  17      189.43      149.18     13.26 o 
   2   5  17        0.40       -6.63      7.96 o 
   3   5  17       40.22        3.70      9.44 o 
   4   5  17        0.01       -0.30      5.25 o 
   5   5  17        0.49       -7.51      7.51 o 
   6   5  17        7.16        0.61      7.98 o 
   7   5  17        1.98        2.03      8.43 o 
   8   5  17        0.00       21.26      9.87 o 
   9   5  17        1.68        8.50     11.10 o 
  10   5  17        8.68       60.48     11.53 o 
  11   5  17       44.76       94.76     19.67 o 
  12   5  17        1.87       33.19     12.17 o 
  13   5  17       30.08       61.43     13.51 o 
  14   5  17       10.53       17.34     13.20 o 
  15   5  17       14.61       34.89     14.29 o 
 -11   6  17        1.29      -15.24     16.21 o 
 -10   6  17        0.22      -13.49     13.49 o 
  -9   6  17       12.19      -11.34     12.85 o 
  -8   6  17        4.59       22.57     14.10 o 
  -7   6  17        0.32       -8.62     12.61 o 
  -6   6  17        0.78      -11.41     11.41 o 
  -5   6  17        0.68       -4.87     12.37 o 
  -4   6  17       10.89       -7.58     11.80 o 
  -3   6  17       14.55      -11.23     11.23 o 
  -2   6  17       11.40       39.69     12.85 o 
  -1   6  17       10.80       23.51     11.64 o 
   0   6  17        0.44        3.80     10.09 o 
   1   6  17        0.90       10.90     12.16 o 
   2   6  17        0.40       26.48     11.88 o 
   3   6  17        4.09       23.19     11.76 o 
   4   6  17        2.81       15.26     17.70 o 
   5   6  17        0.69      -11.83     11.83 o 
   6   6  17        4.00       -9.67     16.58 o 
   7   6  17        0.12       26.79     17.13 o 
   8   6  17        0.19       10.97     16.32 o 
   9   6  17       10.22       55.08     19.66 o 
  10   6  17        1.92       30.36     20.99 o 
 -24   0  18        1.19      -12.34     23.70 o 
 -22   0  18       36.17        8.00     18.68 o 
 -20   0  18       42.70       13.16     16.55 o 
 -18   0  18       19.92       30.13     15.67 o 
 -16   0  18      347.61      335.34     25.29 o 
 -14   0  18      262.34      163.84     16.31 o 
 -12   0  18       45.94       28.90     11.74 o 
 -10   0  18        0.01       26.96     11.18 o 
  -8   0  18      360.49      380.32     19.07 o 
  -6   0  18       42.70       17.83      6.33 o 
  -4   0  18      671.20      604.29     18.67 o 
  -2   0  18      462.22      562.65     16.74 o 
   0   0  18      759.07      762.96     18.57 o 
   2   0  18      146.85      140.40     11.93 o 
   4   0  18      115.84      148.25     11.88 o 
   6   0  18        8.66       -0.72      8.32 o 
   8   0  18       51.37       33.31      9.71 o 
  10   0  18      826.17      809.27     29.14 o 
  12   0  18     2411.29     2368.15     44.60 o 
  14   0  18        9.35       26.57     15.94 o 
  16   0  18        4.94      -18.67     18.67 o 
  18   0  18       24.51       52.64     19.05 o 
  20   0  18      118.79      160.69     25.73 o 
  22   0  18      119.58       67.63     35.67 o 
 -23   1  18        2.19      -14.42     14.42 o 
 -22   1  18        3.62        2.02     12.39 o 
 -21   1  18       25.60       39.30     13.99 o 
 -20   1  18       15.94      -10.73     10.73 o 
 -19   1  18        3.46       -9.93      9.93 o 
 -18   1  18        6.02       12.13     10.01 o 
 -17   1  18      288.05      285.16     15.24 o 
 -16   1  18      101.14       80.82     12.40 o 
 -15   1  18      539.54      484.91     20.31 o 
 -14   1  18       18.82        6.49      8.14 o 
 -13   1  18        5.15        0.66      8.21 o 
 -12   1  18      142.27      163.36     11.10 o 
 -11   1  18      125.78      113.56      9.44 o 
 -10   1  18        1.87       -6.37      6.37 o 
  -9   1  18      127.58      112.16     10.46 o 
  -8   1  18       19.00       10.60      5.59 o 
  -7   1  18       87.82       87.58      6.60 o 
  -6   1  18     1603.34     1635.70     18.86 o 
  -5   1  18       19.45       16.18      4.77 o 
  -4   1  18      747.37      789.24     13.92 o 
  -3   1  18     2407.42     2544.11     22.48 o 
  -2   1  18     4509.19     4435.05     26.49 o 
  -1   1  18      237.15      232.65     10.91 o 
   0   1  18     1638.24     1560.35     20.77 o 
   1   1  18        8.97       18.45      5.64 o 
   2   1  18      141.77      123.09      8.20 o 
   3   1  18      759.93      764.73     15.69 o 
   4   1  18      147.65      135.15      7.31 o 
   5   1  18       22.25       24.90      6.08 o 
   6   1  18        1.82       -5.96      6.66 o 
   7   1  18       49.59       27.63      7.92 o 
   8   1  18       11.39       -3.44      5.26 o 
   9   1  18       90.45       60.77      6.61 o 
  10   1  18        0.81       -5.58      5.58 o 
  11   1  18      532.38      533.75     18.11 o 
  12   1  18      241.10      238.40     14.49 o 
  13   1  18      169.96      156.51     13.43 o 
  14   1  18      304.79      269.09     18.06 o 
  15   1  18      153.69      143.79     15.52 o 
  16   1  18      156.34      115.74     16.75 o 
  17   1  18       19.69       26.58     12.58 o 
  18   1  18      169.39      188.15     18.40 o 
  19   1  18       91.42      108.39     19.01 o 
  20   1  18      147.50      161.11     20.46 o 
  21   1  18       30.26       83.64     18.35 o 
  22   1  18      110.59      138.28     23.63 o 
 -23   2  18        1.10      -16.57     16.57 o 
 -22   2  18        0.09      -12.97     12.97 o 
 -21   2  18       16.84      -13.48     13.48 o 
 -20   2  18       31.24       35.61     13.23 o 
 -19   2  18        1.90       -4.06     10.79 o 
 -18   2  18        0.97      -10.54     10.54 o 
 -17   2  18        8.56        0.02      9.68 o 
 -16   2  18        5.54        3.86      9.50 o 
 -15   2  18        1.78       -8.16      8.16 o 
 -14   2  18       55.73       23.38      9.84 o 
 -13   2  18       75.33       76.43     10.52 o 
 -12   2  18      271.73      263.22     15.64 o 
 -11   2  18       79.96       59.85      8.55 o 
 -10   2  18      370.26      462.96     15.35 o 
  -9   2  18       75.66       76.76      7.98 o 
  -8   2  18        4.04       -2.10      5.98 o 
  -7   2  18     3794.31     3977.03     30.26 o 
  -6   2  18     1699.67     1698.13     19.82 o 
  -5   2  18      106.01       82.07      7.24 o 
  -4   2  18       24.92       23.18      5.28 o 
  -3   2  18      325.45      329.89      9.98 o 
  -2   2  18       51.90       37.92      5.38 o 
  -1   2  18       37.24       29.86      4.86 o 
   0   2  18       12.67        9.49      6.10 o 
   1   2  18       31.20       33.57      5.82 o 
   2   2  18      243.23      277.32     13.03 o 
   3   2  18      327.46      345.08     10.69 o 
   4   2  18      217.35      187.52      8.73 o 
   5   2  18       20.62        4.61      6.02 o 
   6   2  18       48.22       33.74      6.63 o 
   7   2  18       93.97      107.87     10.07 o 
   8   2  18       27.83       16.65      8.58 o 
   9   2  18        0.00       -7.44      7.44 o 
  10   2  18       23.88       17.57      8.37 o 
  11   2  18       17.19        7.45      5.88 o 
  12   2  18        2.44       -8.30      8.30 o 
  13   2  18        0.10       -8.34      8.34 o 
  14   2  18       23.58        2.96      9.80 o 
  15   2  18        1.91       10.37     10.69 o 
  16   2  18        7.07       23.29     14.37 o 
  17   2  18      102.32      101.58     17.83 o 
  18   2  18      235.97      249.43     24.96 o 
  19   2  18        8.08       20.79     15.26 o 
  20   2  18      118.87      204.33     24.71 o 
  21   2  18       20.75       33.34     17.42 o 
  22   2  18        5.94       40.20     21.10 o 
 -21   3  18        0.35      -16.29     16.29 o 
 -20   3  18        3.63      -14.21     14.21 o 
 -19   3  18       10.68       -2.24     14.34 o 
 -18   3  18        0.58      -12.13     12.13 o 
 -17   3  18        0.58      -12.80     12.80 o 
 -16   3  18        5.57      -11.48     11.48 o 
 -15   3  18        1.84       -1.47      9.63 o 
 -14   3  18        0.07       -7.20      9.47 o 
 -13   3  18       63.90       68.29     10.38 o 
 -12   3  18       46.56       50.68     10.38 o 
 -11   3  18       45.36       35.33      9.99 o 
 -10   3  18       50.68       44.86     10.41 o 
  -9   3  18       72.57       54.95     10.16 o 
  -8   3  18       23.95       39.53      8.39 o 
  -7   3  18     2845.59     3113.77     30.09 o 
  -6   3  18        1.76       29.57      8.55 o 
  -5   3  18      216.99      250.01     11.58 o 
  -4   3  18        0.24       -7.13      7.13 o 
  -3   3  18        0.19       -0.90      5.92 o 
  -2   3  18        1.14       -5.18      5.18 o 
  -1   3  18       14.20       -5.58      5.58 o 
   0   3  18        0.43        0.21      3.98 o 
   1   3  18       23.88        9.59      4.91 o 
   2   3  18        1.54       -0.79      3.76 o 
   3   3  18        9.35       -5.37      5.37 o 
   4   3  18       30.87       14.51      5.01 o 
   5   3  18       50.51       31.82      5.59 o 
   6   3  18       43.79       36.93      5.63 o 
   7   3  18        1.27       -4.10      5.50 o 
   8   3  18        2.27       -3.07      5.57 o 
   9   3  18       27.32       25.97      7.13 o 
  10   3  18        0.00       -7.15      7.15 o 
  11   3  18       14.91       11.70      9.24 o 
  12   3  18        0.57       -4.74     10.04 o 
  13   3  18        0.00       11.66     12.10 o 
  14   3  18        9.33       16.25     13.39 o 
  15   3  18       65.71       44.76     14.34 o 
  16   3  18        0.38       14.14     14.64 o 
  17   3  18       61.29      119.26     18.55 o 
  18   3  18        2.84       37.02     15.27 o 
  19   3  18        3.10       34.77     17.96 o 
  20   3  18        2.77       37.83     22.03 o 
 -19   4  18        1.01      -18.47     18.47 o 
 -18   4  18        0.03       -4.57     17.69 o 
 -17   4  18        9.25      -13.48     13.48 o 
 -16   4  18        0.03      -12.59     12.59 o 
 -15   4  18        0.90      -11.70     11.70 o 
 -14   4  18       36.70       18.13     14.44 o 
 -13   4  18        0.91      -11.29     11.29 o 
 -12   4  18       27.84        9.18     12.36 o 
 -11   4  18      136.54      149.06     15.28 o 
 -10   4  18      219.46      230.78     17.08 o 
  -9   4  18      112.21       83.70     15.39 o 
  -8   4  18       15.00       24.99     10.35 o 
  -7   4  18      313.68      351.64     17.84 o 
  -6   4  18      410.40      467.13     19.38 o 
  -5   4  18      239.86      304.74     16.26 o 
  -4   4  18       16.20       12.62      7.69 o 
  -3   4  18       43.70       16.95      8.14 o 
  -2   4  18        6.61       -7.26      7.26 o 
  -1   4  18       16.50       13.36      8.11 o 
   0   4  18       76.81       55.39      7.96 o 
   1   4  18       32.29       23.47      7.00 o 
   2   4  18       21.70        8.13      5.98 o 
   3   4  18       79.65       34.34      7.80 o 
   4   4  18       76.73       46.42      8.69 o 
   5   4  18        6.20       -6.97      6.97 o 
   6   4  18        1.81       -2.55      7.50 o 
   7   4  18       70.09       39.90     10.96 o 
   8   4  18       28.03       59.40     11.52 o 
   9   4  18       15.45       40.23     10.37 o 
  10   4  18        9.73       19.64      9.98 o 
  11   4  18        0.79       11.67     10.40 o 
  12   4  18        0.40        2.71     10.47 o 
  13   4  18        0.10       21.43     12.17 o 
  14   4  18       10.77       63.05     15.49 o 
  15   4  18        3.12        7.86     12.28 o 
  16   4  18        1.32        1.29     13.46 o 
  17   4  18        2.11       19.15     14.57 o 
  18   4  18       24.09       30.72     16.71 o 
 -16   5  18        1.67        4.94     21.68 o 
 -15   5  18       84.79       84.78     23.90 o 
 -14   5  18       17.57       24.81     20.55 o 
 -13   5  18        4.85      -13.31     13.31 o 
 -12   5  18       46.70       20.47     17.28 o 
 -11   5  18        4.49       -4.47     12.58 o 
 -10   5  18       33.71       20.08     12.22 o 
  -9   5  18        7.92      -12.43     12.43 o 
  -8   5  18        8.43       -9.04      9.04 o 
  -7   5  18       12.63       10.89     10.36 o 
  -6   5  18       68.07       47.50     10.73 o 
  -5   5  18       29.53       16.33      9.49 o 
  -4   5  18      106.20      141.37     13.67 o 
  -3   5  18       17.47       14.88      8.20 o 
  -2   5  18      719.75      642.18     22.93 o 
  -1   5  18       88.01       82.54      9.22 o 
   0   5  18      177.10      144.06     13.40 o 
   1   5  18       89.22       72.24      9.62 o 
   2   5  18       84.11       61.63      7.39 o 
   3   5  18       53.25       46.44      8.90 o 
   4   5  18       24.79       38.30     10.87 o 
   5   5  18        1.81       -4.55      7.59 o 
   6   5  18        0.22       17.19      9.12 o 
   7   5  18        7.20       12.26      9.67 o 
   8   5  18        4.60       15.06      9.83 o 
   9   5  18        0.84       26.76     10.86 o 
  10   5  18        1.04       17.97     11.07 o 
  11   5  18       81.81      127.37     14.64 o 
  12   5  18       17.72       72.36     15.71 o 
  13   5  18      155.22      172.59     16.95 o 
  14   5  18        1.37       21.05     13.28 o 
  15   5  18       17.91       59.95     16.83 o 
 -10   6  18        4.44        6.35     15.72 o 
  -9   6  18        3.19      -13.77     13.77 o 
  -8   6  18       13.34       13.75     13.84 o 
  -7   6  18       28.67       -0.96     13.24 o 
  -6   6  18        1.14      -12.17     12.17 o 
  -5   6  18       11.80        9.93     12.82 o 
  -4   6  18        7.61       17.93     12.33 o 
  -3   6  18        0.80       12.47     12.67 o 
  -2   6  18       29.85       10.22     12.73 o 
  -1   6  18        4.99       -4.40     11.47 o 
   0   6  18        1.17      -15.25     15.25 o 
   1   6  18        5.79        6.71     13.58 o 
   2   6  18        8.17       26.61     13.39 o 
   3   6  18        3.96       18.24     14.38 o 
   4   6  18       59.72       42.98     19.18 o 
   5   6  18        0.00        9.44     17.52 o 
   6   6  18        4.63       21.90     17.65 o 
   7   6  18       22.12       36.77     17.68 o 
   8   6  18       16.36       15.37     16.70 o 
   9   6  18        6.39       59.19     17.11 o 
 -23   0  19       25.46      -14.42     17.92 o 
 -21   0  19       21.02       19.68     17.83 o 
 -19   0  19        0.49       -7.85     16.21 o 
 -17   0  19      159.51      216.83     21.14 o 
 -15   0  19       71.83       81.94     14.65 o 
 -13   0  19        5.41        7.61     11.50 o 
 -11   0  19       16.14       -2.13      9.79 o 
  -9   0  19        0.43        5.20     10.18 o 
  -7   0  19       86.56       71.87      8.67 o 
  -5   0  19       27.29       12.79      6.13 o 
  -3   0  19       41.91       29.90      9.71 o 
  -1   0  19      312.68      307.63     19.80 o 
   1   0  19       22.14       11.46      9.30 o 
   3   0  19        0.54       -2.35      4.36 o 
   5   0  19        5.39       -3.32      4.03 o 
   7   0  19       30.26       39.77     13.92 o 
   9   0  19       29.84       -2.15     10.72 o 
  11   0  19       48.02       31.87     11.95 o 
  13   0  19       30.38       36.82     14.96 o 
  15   0  19       13.42       -8.62     17.14 o 
  17   0  19       23.80       19.57     19.44 o 
  19   0  19        5.04      -18.85     18.85 o 
  21   0  19       28.77       58.10     32.36 o 
 -23   1  19       10.60      -15.17     15.17 o 
 -22   1  19        1.11      -13.75     13.75 o 
 -21   1  19       18.86        1.70     13.51 o 
 -20   1  19       33.37       23.12     12.22 o 
 -19   1  19       42.42       23.45     10.61 o 
 -18   1  19        9.79        1.46     10.60 o 
 -17   1  19       13.06        8.52      9.72 o 
 -16   1  19       96.97       65.41     11.07 o 
 -15   1  19       26.44       25.59      9.34 o 
 -14   1  19      221.09      175.86     11.52 o 
 -13   1  19      318.07      268.90     16.70 o 
 -12   1  19       24.53        7.75      7.97 o 
 -11   1  19      141.89      113.09      9.76 o 
 -10   1  19       69.78       66.20      8.94 o 
  -9   1  19       63.10       63.62      7.53 o 
  -8   1  19        5.93        7.15      6.20 o 
  -7   1  19      159.08      133.20      9.08 o 
  -6   1  19      228.37      238.30     10.39 o 
  -5   1  19       16.55       23.00      5.29 o 
  -4   1  19        2.91       -4.04      4.04 o 
  -3   1  19        9.67       11.23      3.40 o 
  -2   1  19      397.10      435.88     11.19 o 
  -1   1  19      475.18      478.52     13.89 o 
   0   1  19      469.85      501.35     13.60 o 
   1   1  19      909.37      850.06     16.60 o 
   2   1  19      396.21      412.82     13.96 o 
   3   1  19      557.17      537.90     15.45 o 
   4   1  19      418.67      419.91     14.60 o 
   5   1  19      335.16      312.67     10.11 o 
   6   1  19       58.30       67.66      6.84 o 
   7   1  19       29.88       17.81      7.70 o 
   8   1  19        1.36       -3.93      3.93 o 
   9   1  19       75.96       69.27      6.42 o 
  10   1  19       26.25        4.98      6.20 o 
  11   1  19        9.98       -6.09      6.09 o 
  12   1  19        8.96       15.40      9.06 o 
  13   1  19       96.74       64.82     11.80 o 
  14   1  19      106.30      127.92     13.31 o 
  15   1  19        2.11        2.75     10.67 o 
  16   1  19        4.53       -3.14     14.49 o 
  17   1  19        1.37        3.83     11.99 o 
  18   1  19       87.92       81.87     15.72 o 
  19   1  19      198.45      251.83     23.06 o 
  20   1  19       45.28       40.33     17.43 o 
  21   1  19        0.00       53.21     17.07 o 
  22   1  19       26.99       37.05     20.79 o 
 -22   2  19       22.83      -15.43     15.43 o 
 -21   2  19        9.50       -2.17     13.66 o 
 -20   2  19        0.75      -10.59     10.59 o 
 -19   2  19       11.03      -11.17     11.17 o 
 -18   2  19       63.23       89.20     13.71 o 
 -17   2  19        2.68      -10.16     10.16 o 
 -16   2  19       47.52       48.38     11.31 o 
 -15   2  19        7.80       -2.84      9.49 o 
 -14   2  19       24.72       17.83      9.56 o 
 -13   2  19        2.24       -7.12      8.06 o 
 -12   2  19        1.39       -7.71      8.01 o 
 -11   2  19       14.68       -0.88      8.10 o 
 -10   2  19      162.59      171.45     10.46 o 
  -9   2  19     1452.29     1670.43     21.93 o 
  -8   2  19       14.05        9.51      7.42 o 
  -7   2  19     1774.78     1935.35     22.19 o 
  -6   2  19      155.52      180.43      9.15 o 
  -5   2  19     1596.82     1702.58     20.14 o 
  -4   2  19      445.14      487.28     11.47 o 
  -3   2  19      293.06      227.68      8.35 o 
  -2   2  19       11.33       -2.34      4.53 o 
  -1   2  19      375.22      371.82     10.67 o 
   0   2  19     1037.64      992.40     18.06 o 
   1   2  19       62.11       52.99      6.52 o 
   2   2  19      478.30      454.52     12.90 o 
   3   2  19       62.90       47.94      8.14 o 
   4   2  19      450.32      417.03     12.21 o 
   5   2  19      654.33      533.64     13.19 o 
   6   2  19        0.00       -6.15      6.15 o 
   7   2  19        8.85       -6.19      6.44 o 
   8   2  19        9.58       -7.68      7.68 o 
   9   2  19      157.12      128.22     11.16 o 
  10   2  19       82.91       85.95     10.22 o 
  11   2  19        8.54       24.61      8.80 o 
  12   2  19       19.41       -0.34      9.04 o 
  13   2  19        0.06       -7.90      9.12 o 
  14   2  19        1.71        1.33      9.92 o 
  15   2  19       12.79       13.80     10.15 o 
  16   2  19        0.02        9.77     11.26 o 
  17   2  19       46.71       47.85     16.19 o 
  18   2  19      293.99      322.94     28.06 o 
  19   2  19       66.03      121.91     21.33 o 
  20   2  19       97.89       80.51     21.68 o 
  21   2  19        3.59      -16.90     16.90 o 
 -21   3  19        0.05      -17.68     17.68 o 
 -20   3  19        1.99      -15.42     15.42 o 
 -19   3  19        3.22      -12.81     14.62 o 
 -18   3  19       27.58       -1.57     14.15 o 
 -17   3  19        0.20      -13.17     13.17 o 
 -16   3  19        3.17        9.52     12.92 o 
 -15   3  19        4.15      -11.64     13.02 o 
 -14   3  19       12.14        4.38     12.53 o 
 -13   3  19        0.00       -5.22      8.79 o 
 -12   3  19      314.89      327.09     16.44 o 
 -11   3  19        0.04       -8.22      8.22 o 
 -10   3  19        2.10       -7.66      7.66 o 
  -9   3  19        8.09       -0.46      7.91 o 
  -8   3  19      374.15      403.13     17.45 o 
  -7   3  19      209.18      243.89     13.57 o 
  -6   3  19     9517.88    10073.70     55.96 o 
  -5   3  19      592.26      565.91     15.57 o 
  -4   3  19     1955.63     1904.31     21.35 o 
  -3   3  19       30.95       13.07      6.79 o 
  -2   3  19        3.89       -5.31      5.31 o 
  -1   3  19        7.37       -5.41      5.41 o 
   0   3  19       27.39       18.98      6.09 o 
   1   3  19        1.03       -5.18      5.18 o 
   2   3  19      142.02      102.56      6.92 o 
   3   3  19        4.99       -6.07      6.07 o 
   4   3  19      844.59      709.11     13.44 o 
   5   3  19        1.90       -5.79      5.79 o 
   6   3  19      643.99      572.58     17.09 o 
   7   3  19       32.17       14.08      6.52 o 
   8   3  19       81.31       74.98      8.93 o 
   9   3  19        0.01       -6.58      6.58 o 
  10   3  19       19.31       10.12      9.59 o 
  11   3  19       14.15        8.86     11.03 o 
  12   3  19       15.43       31.63     13.79 o 
  13   3  19       18.53       23.57     13.51 o 
  14   3  19      100.20      121.02     17.54 o 
  15   3  19        5.21       -1.46     13.03 o 
  16   3  19        5.08       23.59     14.51 o 
  17   3  19        0.76       15.97     14.39 o 
  18   3  19       28.94       19.74     16.81 o 
  19   3  19       25.44       58.06     17.66 o 
  20   3  19        4.98       42.96     17.24 o 
 -18   4  19       53.65       23.74     17.16 o 
 -17   4  19        2.28       -8.94     16.33 o 
 -16   4  19        0.01      -12.42     12.42 o 
 -15   4  19        4.92       15.64     13.52 o 
 -14   4  19        2.26      -11.97     11.97 o 
 -13   4  19        0.99      -11.97     11.97 o 
 -12   4  19        4.02      -11.42     11.42 o 
 -11   4  19      106.46      113.76     14.57 o 
 -10   4  19       38.75       11.58     11.85 o 
  -9   4  19      621.99      703.76     30.01 o 
  -8   4  19       58.10       53.59     11.42 o 
  -7   4  19      228.46      254.75     16.11 o 
  -6   4  19      679.39      735.87     24.47 o 
  -5   4  19      531.04      599.97     21.21 o 
  -4   4  19       90.77       74.68     10.39 o 
  -3   4  19       69.29       61.20     10.11 o 
  -2   4  19      185.80      207.97     14.36 o 
  -1   4  19      326.86      363.31     17.00 o 
   0   4  19      295.28      297.32     15.27 o 
   1   4  19      476.64      461.18     19.94 o 
   2   4  19       20.06        6.55      6.97 o 
   3   4  19       52.05       21.96      7.68 o 
   4   4  19      807.75      633.12     20.20 o 
   5   4  19       97.17       87.75     12.69 o 
   6   4  19       33.12       21.05      9.79 o 
   7   4  19       49.64       44.03     10.82 o 
   8   4  19        0.02       10.06     10.01 o 
   9   4  19      188.94      231.24     16.66 o 
  10   4  19       88.03      104.73     13.30 o 
  11   4  19        0.58        7.60     10.23 o 
  12   4  19       10.52       16.42     11.08 o 
  13   4  19       13.81       26.01     13.72 o 
  14   4  19        0.73       44.48     14.11 o 
  15   4  19       22.15       53.17     16.54 o 
  16   4  19        0.31        6.95     14.60 o 
  17   4  19        1.29       57.14     16.69 o 
 -15   5  19       12.07       14.56     21.54 o 
 -14   5  19       94.37      132.63     24.91 o 
 -13   5  19       12.72      -15.38     15.38 o 
 -12   5  19        1.20        1.78     13.55 o 
 -11   5  19       31.61       33.21     11.96 o 
 -10   5  19       22.40        1.70     11.61 o 
  -9   5  19        0.33      -10.41     10.41 o 
  -8   5  19       11.68       11.01     11.17 o 
  -7   5  19        0.01        4.99     10.47 o 
  -6   5  19        7.51       -0.93     10.25 o 
  -5   5  19       48.32       56.73     11.69 o 
  -4   5  19       11.32       -5.48     12.75 o 
  -3   5  19      104.48       95.18     17.64 o 
  -2   5  19      166.32      153.20     13.46 o 
  -1   5  19        1.33        5.13      7.60 o 
   0   5  19      376.77      352.46     16.32 o 
   1   5  19      275.20      276.23     16.74 o 
   2   5  19       48.08       70.07      9.47 o 
   3   5  19       38.13       26.45      8.40 o 
   4   5  19       75.28       62.26     10.94 o 
   5   5  19        2.07        2.62     11.09 o 
   6   5  19        1.71       27.51     10.29 o 
   7   5  19        9.25       -5.67      9.72 o 
   8   5  19       10.43        9.49     10.38 o 
   9   5  19       30.96       48.44     11.83 o 
  10   5  19       21.63       34.51     11.46 o 
  11   5  19        0.11       23.32     12.42 o 
  12   5  19        0.07       23.10     12.86 o 
  13   5  19      118.60      174.22     22.75 o 
  14   5  19        0.50       13.66     13.31 o 
  -9   6  19        0.00       -1.40     14.72 o 
  -8   6  19        0.01      -12.93     12.93 o 
  -7   6  19        0.97      -10.53     13.18 o 
  -6   6  19        1.35       20.42     14.50 o 
  -5   6  19        3.31       -1.49     12.90 o 
  -4   6  19        0.20       -8.23     12.15 o 
  -3   6  19        0.31      -11.55     14.93 o 
  -2   6  19        0.39       -6.02     12.67 o 
  -1   6  19        7.85       -9.61     11.21 o 
   0   6  19        2.75       -3.24     11.30 o 
   1   6  19        2.22       -5.90     11.99 o 
   2   6  19       15.00       14.96     12.60 o 
   3   6  19        1.89       -1.80     23.35 o 
   4   6  19        4.76       27.04     13.02 o 
   5   6  19        0.39        8.75     17.88 o 
   6   6  19        0.01      -16.30     16.56 o 
   7   6  19        1.00      -19.38     24.19 o 
   8   6  19        0.25       18.02     19.38 o 
 -22   0  20       33.13        9.14     24.69 o 
 -20   0  20        0.26      -16.19     16.19 o 
 -18   0  20        5.53      -14.72     14.88 o 
 -16   0  20      350.35      403.60     25.51 o 
 -14   0  20     3265.85     3345.41     52.54 o 
 -12   0  20      378.43      244.95     17.38 o 
 -10   0  20        3.15       12.64     11.14 o 
  -8   0  20       17.97       38.94      9.19 o 
  -6   0  20       31.18       53.68      7.84 o 
  -4   0  20      105.99      103.70     11.30 o 
  -2   0  20       23.11       33.65      8.40 o 
   0   0  20      423.94      450.80     20.47 o 
   2   0  20      199.22      170.94     16.98 o 
   4   0  20       49.02       29.18      5.94 o 
   6   0  20        0.13       -7.38      7.38 o 
   8   0  20        0.15       -9.18      9.18 o 
  10   0  20       33.05        5.71     11.07 o 
  12   0  20      321.78      322.45     29.75 o 
  14   0  20        3.69        2.73     14.34 o 
  16   0  20      291.50      196.00     23.49 o 
  18   0  20        6.70       14.65     17.42 o 
  20   0  20       39.66       -9.45     20.40 o 
  22   0  20      153.02      209.88     41.85 o 
 -23   1  20      121.08      119.24     19.59 o 
 -22   1  20        3.30      -13.14     19.47 o 
 -21   1  20       30.86       17.44     13.10 o 
 -20   1  20       43.83       28.99     12.77 o 
 -19   1  20       89.93      122.93     12.88 o 
 -18   1  20       35.64       24.23     10.56 o 
 -17   1  20       77.02       71.38     11.40 o 
 -16   1  20        1.16       -8.80      8.80 o 
 -15   1  20        0.02       -8.04      8.04 o 
 -14   1  20       78.98       55.45      9.28 o 
 -13   1  20      506.06      411.36     17.74 o 
 -12   1  20      255.00      229.82     12.02 o 
 -11   1  20       28.35       16.53      7.98 o 
 -10   1  20       80.01       86.07      9.59 o 
  -9   1  20        5.89        2.31      6.56 o 
  -8   1  20       83.51       60.47      7.09 o 
  -7   1  20       43.42       29.62      6.27 o 
  -6   1  20       27.41       17.89      5.02 o 
  -5   1  20      211.52      182.93     10.92 o 
  -4   1  20      152.14      133.28      9.98 o 
  -3   1  20     1146.63     1108.15     14.17 o 
  -2   1  20        3.27       12.43      4.64 o 
  -1   1  20      838.72      837.13     17.26 o 
   0   1  20      720.24      720.16     16.00 o 
   1   1  20      332.04      364.35     13.37 o 
   2   1  20      451.11      445.78     14.42 o 
   3   1  20        5.69       -1.97      5.09 o 
   4   1  20       10.95        2.21      5.52 o 
   5   1  20       52.14       54.29      9.53 o 
   6   1  20        0.95       -5.30      5.30 o 
   7   1  20        5.40        7.09      7.62 o 
   8   1  20        2.13       -7.27      7.27 o 
   9   1  20        0.00       -3.65      7.35 o 
  10   1  20        7.98        4.31      5.76 o 
  11   1  20        9.57       -7.41      8.73 o 
  12   1  20       91.47       41.34     12.25 o 
  13   1  20      202.20      198.14     14.77 o 
  14   1  20       30.01       12.16     10.23 o 
  15   1  20      404.84      405.79     20.90 o 
  16   1  20       15.22        9.96     10.43 o 
  17   1  20        0.08        9.10     11.62 o 
  18   1  20       38.60       29.43     15.10 o 
  19   1  20       35.44       56.68     16.78 o 
  20   1  20       71.44       77.06     18.94 o 
  21   1  20       91.18      103.01     21.33 o 
 -22   2  20       28.62      -20.55     20.55 o 
 -21   2  20       15.35       -8.91     13.77 o 
 -20   2  20        3.32      -15.18     15.18 o 
 -19   2  20       16.62      -11.05     11.05 o 
 -18   2  20        4.06      -11.03     11.03 o 
 -17   2  20       13.87       12.51     10.46 o 
 -16   2  20        0.30       -9.50      9.50 o 
 -15   2  20        0.01       -8.93      8.93 o 
 -14   2  20       11.78       -7.25      8.71 o 
 -13   2  20       18.36       13.09      9.34 o 
 -12   2  20        8.53       -5.26      8.28 o 
 -11   2  20       13.07        6.73      7.98 o 
 -10   2  20       17.38       13.73      7.75 o 
  -9   2  20      525.06      556.68     16.27 o 
  -8   2  20      427.98      473.10     14.85 o 
  -7   2  20      256.58      265.30     13.66 o 
  -6   2  20       42.53       30.09      6.40 o 
  -5   2  20       75.92       70.62      6.92 o 
  -4   2  20      809.24      872.33     14.30 o 
  -3   2  20     1664.09     1552.34     17.43 o 
  -2   2  20      101.84       68.05      6.72 o 
  -1   2  20      283.65      228.03     11.86 o 
   0   2  20     1467.52     1434.99     19.26 o 
   1   2  20      270.61      251.21     12.88 o 
   2   2  20      498.74      452.38     14.02 o 
   3   2  20      695.22      658.43     15.52 o 
   4   2  20       68.03       61.84      7.71 o 
   5   2  20      139.25      119.85      8.73 o 
   6   2  20      203.30      170.67      9.84 o 
   7   2  20        3.85       -6.76      6.76 o 
   8   2  20       11.92       -0.35      7.36 o 
   9   2  20       40.47       19.59      8.76 o 
  10   2  20        0.19       19.90      9.33 o 
  11   2  20        0.58        8.57      9.03 o 
  12   2  20        0.52        3.16      9.31 o 
  13   2  20       16.77       21.96     10.47 o 
  14   2  20       10.60       -8.00     10.23 o 
  15   2  20        3.69        5.97     10.43 o 
  16   2  20       17.88       25.80     13.90 o 
  17   2  20      123.22      118.13     18.22 o 
  18   2  20       10.96       13.87     16.66 o 
  19   2  20       35.61       40.03     18.61 o 
  20   2  20       46.64       83.88     19.03 o 
  21   2  20       33.46       31.51     25.77 o 
 -20   3  20        5.24        7.31     16.78 o 
 -19   3  20        9.66       -7.15     15.60 o 
 -18   3  20        0.01      -13.54     13.54 o 
 -17   3  20       20.20       -2.84     14.97 o 
 -16   3  20        0.19       -3.40     13.25 o 
 -15   3  20        2.33       17.71     13.84 o 
 -14   3  20        1.80       -6.15     13.15 o 
 -13   3  20       43.58       36.69     12.69 o 
 -12   3  20        0.77        6.70     11.21 o 
 -11   3  20        0.62       -9.62      9.62 o 
 -10   3  20       27.53        6.72     10.18 o 
  -9   3  20       91.49       87.92     11.57 o 
  -8   3  20       48.14       58.35      9.98 o 
  -7   3  20      149.79      140.27     11.72 o 
  -6   3  20      147.79      174.02     11.62 o 
  -5   3  20        0.13       15.28      8.59 o 
  -4   3  20      155.68      173.56     10.09 o 
  -3   3  20      147.67      115.52      8.95 o 
  -2   3  20       90.58       78.58      7.79 o 
  -1   3  20        2.58       -3.72      3.72 o 
   0   3  20        0.04       -5.50      5.50 o 
   1   3  20        2.31       -6.08      6.08 o 
   2   3  20        6.23       -5.16      5.16 o 
   3   3  20       69.33       52.82      7.04 o 
   4   3  20        5.83       -1.63      7.29 o 
   5   3  20      267.53      261.37     12.46 o 
   6   3  20        3.26       17.27      7.72 o 
   7   3  20       34.05       30.91      8.17 o 
   8   3  20       31.47       48.88     10.19 o 
   9   3  20       29.06       20.52      9.14 o 
  10   3  20        0.07        0.97     10.57 o 
  11   3  20        0.30       -1.83     12.01 o 
  12   3  20       28.56       59.67     13.92 o 
  13   3  20       13.26        9.14     12.21 o 
  14   3  20        0.49       42.93     14.68 o 
  15   3  20        7.60      -11.18     14.15 o 
  16   3  20        4.27       19.96     15.14 o 
  17   3  20        0.04       -0.97     14.52 o 
  18   3  20        2.33       10.53     14.98 o 
  19   3  20        0.40        5.57     17.67 o 
 -18   4  20        0.18      -23.73     26.29 o 
 -17   4  20       28.76        3.85     16.91 o 
 -16   4  20        0.08      -15.40     15.40 o 
 -15   4  20        0.93      -12.14     12.14 o 
 -14   4  20        3.82        9.86     13.13 o 
 -13   4  20       19.21       15.42     13.23 o 
 -12   4  20        1.54      -11.23     11.23 o 
 -11   4  20        0.01      -10.93     10.93 o 
 -10   4  20       19.78       37.45     12.20 o 
  -9   4  20       19.51        9.43     11.27 o 
  -8   4  20      184.10      195.56     14.53 o 
  -7   4  20       20.48       24.49     11.07 o 
  -6   4  20        8.85       -8.84      8.84 o 
  -5   4  20       11.73       37.54      9.55 o 
  -4   4  20      236.30      275.75     15.10 o 
  -3   4  20      511.85      520.90     20.17 o 
  -2   4  20      364.86      366.20     17.72 o 
  -1   4  20      125.21       99.59     11.05 o 
   0   4  20      186.50      196.33     14.93 o 
   1   4  20      310.98      273.19     16.59 o 
   2   4  20        4.13        0.86      9.51 o 
   3   4  20      184.30      147.69     13.55 o 
   4   4  20      251.06      178.39     14.67 o 
   5   4  20        1.12        3.47     10.75 o 
   6   4  20       21.04       29.20     10.26 o 
   7   4  20       26.79       32.10     11.12 o 
   8   4  20       55.59       49.09     15.10 o 
   9   4  20        8.73       10.16     10.37 o 
  10   4  20        3.14       28.60     12.43 o 
  11   4  20        0.55       38.94     10.96 o 
  12   4  20        4.28        5.53     11.37 o 
  13   4  20       14.62       12.00     11.60 o 
  14   4  20        8.43       14.93     14.66 o 
  15   4  20        5.86       24.17     14.21 o 
  16   4  20        4.54       37.12     16.23 o 
  17   4  20       13.03       41.26     18.33 o 
 -14   5  20       33.73        1.18     21.67 o 
 -13   5  20      173.12      233.89     25.80 o 
 -12   5  20        2.20      -11.11     11.11 o 
 -11   5  20        0.10      -11.74     11.74 o 
 -10   5  20       22.86       10.46     11.92 o 
  -9   5  20        4.16       -4.11     11.16 o 
  -8   5  20        0.75        3.31     11.62 o 
  -7   5  20        0.86       -9.92      9.92 o 
  -6   5  20        0.32       -9.68      9.68 o 
  -5   5  20        0.65      -12.73     13.19 o 
  -4   5  20        5.19       10.85      9.88 o 
  -3   5  20       90.95       94.74     11.87 o 
  -2   5  20        0.47       -3.01      8.63 o 
  -1   5  20       40.23       42.81     10.60 o 
   0   5  20      192.84      208.23     21.07 o 
   1   5  20       18.80       49.18     10.54 o 
   2   5  20      182.68      172.23     15.06 o 
   3   5  20        0.07       13.85      9.37 o 
   4   5  20        0.14        3.27      9.61 o 
   5   5  20        0.82       -6.19     10.20 o 
   6   5  20        0.79       -8.94     10.41 o 
   7   5  20        0.06      -10.05     10.05 o 
   8   5  20       10.59        2.15     10.61 o 
   9   5  20        3.34       38.50     12.41 o 
  10   5  20       40.20       47.95     15.34 o 
  11   5  20        0.51       33.03     12.17 o 
  12   5  20       14.21       43.29     13.90 o 
  13   5  20       75.54      150.67     17.75 o 
  -8   6  20        3.15      -15.47     15.47 o 
  -7   6  20        1.86      -13.42     13.42 o 
  -6   6  20        0.09      -12.61     12.61 o 
  -5   6  20       24.74       58.68     14.32 o 
  -4   6  20        0.46      -12.15     13.20 o 
  -3   6  20        8.58        9.79     14.21 o 
  -2   6  20        0.59        6.05     12.49 o 
  -1   6  20       38.54       21.70     13.25 o 
   0   6  20       18.99       28.02     12.42 o 
   1   6  20        0.47       24.03     13.58 o 
   2   6  20       35.86       24.43     13.67 o 
   3   6  20        3.70       15.84     14.13 o 
   4   6  20        7.10       22.15     14.93 o 
   5   6  20        3.96       -6.02     18.15 o 
   6   6  20        0.22      -15.58     15.58 o 
   7   6  20        1.73      -19.35     21.91 o 
 -21   0  21        1.97      -17.57     17.57 o 
 -19   0  21       14.13        7.60     15.47 o 
 -17   0  21        0.16      -13.42     13.42 o 
 -15   0  21       78.43      127.47     17.67 o 
 -13   0  21      465.07      517.39     25.92 o 
 -11   0  21      740.66      691.82     30.25 o 
  -9   0  21       56.95       38.12     13.29 o 
  -7   0  21       71.07       76.63     10.15 o 
  -5   0  21        6.14        9.19      5.65 o 
  -3   0  21      103.64       89.48     10.54 o 
  -1   0  21      513.46      532.12     22.58 o 
   1   0  21      302.10      289.70     17.00 o 
   3   0  21      206.74      199.13     21.13 o 
   5   0  21       22.83       15.46      4.14 o 
   7   0  21        7.27       -8.50      8.50 o 
   9   0  21        4.87       -9.55      9.55 o 
  11   0  21      119.31      111.37     18.76 o 
  13   0  21       32.86       25.45     15.69 o 
  15   0  21        4.19      -13.95     13.95 o 
  17   0  21       10.90       -5.49     14.71 o 
  19   0  21       60.93       80.11     36.06 o 
  21   0  21       21.89       60.95     29.73 o 
 -22   1  21       66.80       62.14     17.05 o 
 -21   1  21       24.07       -2.37     13.38 o 
 -20   1  21       13.29        2.25     12.65 o 
 -19   1  21        3.60      -10.14     10.14 o 
 -18   1  21        0.75       -9.79      9.79 o 
 -17   1  21       13.28        5.01     10.18 o 
 -16   1  21       19.59       13.81      9.15 o 
 -15   1  21        1.98       -8.88      8.88 o 
 -14   1  21        0.17       -8.42      8.42 o 
 -13   1  21      164.09      151.06     11.56 o 
 -12   1  21      236.91      205.53     15.52 o 
 -11   1  21      100.15       82.40      9.43 o 
 -10   1  21        2.05       -6.75      6.75 o 
  -9   1  21       34.91       16.42      6.67 o 
  -8   1  21        0.21       -2.32      6.16 o 
  -7   1  21       20.02       30.92      8.44 o 
  -6   1  21       77.02       99.72      9.03 o 
  -5   1  21       30.64       22.92      5.79 o 
  -4   1  21        0.01       -4.60      4.60 o 
  -3   1  21      590.51      623.62     12.24 o 
  -2   1  21      412.85      428.08     14.92 o 
  -1   1  21      339.44      347.90     13.76 o 
   0   1  21        0.56       16.00      6.97 o 
   1   1  21      456.62      469.30     14.97 o 
   2   1  21      711.29      677.97     18.77 o 
   3   1  21       91.94       70.04     11.04 o 
   4   1  21       22.70       22.86      6.66 o 
   5   1  21      131.84      119.67     12.37 o 
   6   1  21       28.30       -0.37     10.17 o 
   7   1  21       58.36       37.52      8.93 o 
   8   1  21       16.59       12.47      8.70 o 
   9   1  21        7.58       -2.36      8.42 o 
  10   1  21        0.09       -8.04      8.04 o 
  11   1  21        6.95       -9.55      9.55 o 
  12   1  21       53.98       41.63     11.56 o 
  13   1  21       48.98       75.47     12.21 o 
  14   1  21       28.49       48.00     11.80 o 
  15   1  21      127.62      127.52     13.76 o 
  16   1  21        8.35        6.86     11.48 o 
  17   1  21       60.72       62.53     13.15 o 
  18   1  21       12.14       14.45     13.31 o 
  19   1  21        3.14       17.23     12.81 o 
  20   1  21       17.83       10.30     16.31 o 
  21   1  21       18.04       -4.64     19.54 o 
 -21   2  21      207.16      386.68     27.46 o 
 -20   2  21        3.51      -13.92     13.92 o 
 -19   2  21        2.81      -12.44     12.44 o 
 -18   2  21        0.53      -10.52     10.52 o 
 -17   2  21       27.26        9.24     11.44 o 
 -16   2  21        0.15       -9.75      9.75 o 
 -15   2  21        9.03       -2.71     10.08 o 
 -14   2  21        0.63       -9.58      9.58 o 
 -13   2  21        2.89       -8.74      8.74 o 
 -12   2  21       45.82       33.18      9.58 o 
 -11   2  21       31.06       20.73      8.54 o 
 -10   2  21      111.19      111.68     13.51 o 
  -9   2  21       94.77       94.40      9.71 o 
  -8   2  21        4.89       -6.41      6.41 o 
  -7   2  21        2.58       -1.68      6.07 o 
  -6   2  21     1865.62     2094.78     23.58 o 
  -5   2  21        4.80       -1.07      5.62 o 
  -4   2  21      927.35      924.05     15.02 o 
  -3   2  21     8248.94     8319.56     41.52 o 
  -2   2  21       92.29       76.78      7.02 o 
  -1   2  21        4.74       -5.31      5.66 o 
   0   2  21     1140.80     1078.21     17.89 o 
   1   2  21       80.79       68.45      8.80 o 
   2   2  21      458.77      456.77     15.39 o 
   3   2  21       10.94       -5.44      6.31 o 
   4   2  21       24.94       24.08      7.90 o 
   5   2  21      117.93      109.87      9.74 o 
   6   2  21       44.00       27.40      7.13 o 
   7   2  21       76.19       64.00      8.31 o 
   8   2  21      247.91      235.02     12.13 o 
   9   2  21       59.45       67.76     10.34 o 
  10   2  21        2.22       16.60      8.88 o 
  11   2  21        6.99        4.59      9.14 o 
  12   2  21       13.88        8.91      9.69 o 
  13   2  21        0.17        4.84     10.76 o 
  14   2  21       33.11       34.84     10.82 o 
  15   2  21        4.04      -12.13     13.59 o 
  16   2  21        0.41      -14.10     14.10 o 
  17   2  21       43.99       30.01     16.47 o 
  18   2  21        8.25      -10.84     14.23 o 
  19   2  21       22.91       57.16     19.52 o 
  20   2  21      122.38      186.14     24.70 o 
 -20   3  21       24.80       -3.81     20.10 o 
 -19   3  21        0.00      -10.19     16.11 o 
 -18   3  21       26.19       28.39     16.27 o 
 -17   3  21        0.07      -12.98     12.98 o 
 -16   3  21       34.40       13.12     17.40 o 
 -15   3  21        0.27       -6.86     12.24 o 
 -14   3  21        5.21       21.59     13.39 o 
 -13   3  21        4.95        0.07     12.19 o 
 -12   3  21      190.29      192.06     19.30 o 
 -11   3  21       54.07       44.78     17.80 o 
 -10   3  21      326.49      322.73     21.70 o 
  -9   3  21       12.90        3.38      9.72 o 
  -8   3  21      215.90      198.06     13.31 o 
  -7   3  21       42.17       55.16      9.74 o 
  -6   3  21     1380.64     1490.34     23.97 o 
  -5   3  21       83.52       90.59      9.14 o 
  -4   3  21     1427.65     1444.74     22.29 o 
  -3   3  21       58.32       69.32      8.64 o 
  -2   3  21       30.41       34.42      7.99 o 
  -1   3  21        7.75        1.25      4.24 o 
   0   3  21       55.56       38.43      8.80 o 
   1   3  21        4.99       -4.69      4.69 o 
   2   3  21      221.54      202.97      9.60 o 
   3   3  21        5.78       -2.49      7.21 o 
   4   3  21       55.88       33.27      8.54 o 
   5   3  21       57.82       42.21      8.97 o 
   6   3  21     1385.71     1203.86     24.89 o 
   7   3  21      183.40      188.24     13.66 o 
   8   3  21      697.72      614.43     26.12 o 
   9   3  21       16.57       50.91     10.22 o 
  10   3  21      308.34      257.20     15.42 o 
  11   3  21       56.95       74.00     12.00 o 
  12   3  21        1.07        6.24     12.92 o 
  13   3  21        0.13       21.96     13.83 o 
  14   3  21       45.25       63.38     16.67 o 
  15   3  21        1.49       -5.60     14.23 o 
  16   3  21       14.69        7.99     16.65 o 
  17   3  21        1.49       22.76     16.10 o 
  18   3  21       41.71       65.78     18.08 o 
 -17   4  21        0.07      -15.50     15.50 o 
 -16   4  21        1.83      -15.14     15.14 o 
 -15   4  21        8.43       -7.40     13.84 o 
 -14   4  21        0.98      -12.96     12.96 o 
 -13   4  21        0.08        1.54     15.56 o 
 -12   4  21        0.28      -12.09     12.09 o 
 -11   4  21        1.01      -11.39     11.39 o 
 -10   4  21       15.26       -0.95     12.14 o 
  -9   4  21       20.47        7.88     10.91 o 
  -8   4  21        7.89       23.63     10.10 o 
  -7   4  21      238.83      262.99     20.92 o 
  -6   4  21      290.02      345.66     17.80 o 
  -5   4  21      250.35      267.45     15.35 o 
  -4   4  21      585.21      655.42     32.54 o 
  -3   4  21     1832.71     1985.33     31.87 o 
  -2   4  21      163.58      126.70     11.72 o 
  -1   4  21       67.49       46.58      9.95 o 
   0   4  21      217.62      194.23     20.62 o 
   1   4  21      486.61      381.90     19.11 o 
   2   4  21      205.47      140.47     17.00 o 
   3   4  21       40.19       71.60     12.27 o 
   4   4  21       14.52        4.37     12.28 o 
   5   4  21        1.94       -0.46      9.95 o 
   6   4  21       14.15       25.03     11.61 o 
   7   4  21      147.13      124.74     13.60 o 
   8   4  21       79.61       48.47     11.40 o 
   9   4  21        1.20       34.27     11.08 o 
  10   4  21        3.17       48.02     11.53 o 
  11   4  21        4.03       18.14     14.19 o 
  12   4  21       15.55       63.32     13.18 o 
  13   4  21        1.39       17.18     12.76 o 
  14   4  21        2.35       59.84     12.80 o 
  15   4  21       30.90       49.36     15.34 o 
  16   4  21       40.49       31.72     16.05 o 
 -13   5  21      169.33      189.64     20.56 o 
 -12   5  21        5.08       13.27     15.10 o 
 -11   5  21       86.79      106.11     18.95 o 
 -10   5  21        0.00      -12.04     12.04 o 
  -9   5  21       27.35       42.96     12.92 o 
  -8   5  21       14.16       15.15     12.05 o 
  -7   5  21       14.96       15.20     11.10 o 
  -6   5  21       37.51       31.85     12.02 o 
  -5   5  21        3.51       -6.04     10.24 o 
  -4   5  21       34.52       52.90     15.73 o 
  -3   5  21      151.86      152.94     13.67 o 
  -2   5  21       81.83      109.77     12.75 o 
  -1   5  21       14.64       28.19     14.35 o 
   0   5  21       22.53       17.98      9.58 o 
   1   5  21      246.54      264.19     18.50 o 
   2   5  21      184.30      149.79     16.75 o 
   3   5  21        1.00        9.29      9.83 o 
   4   5  21       45.67       22.86     10.86 o 
   5   5  21        1.14        4.86     10.34 o 
   6   5  21        1.85        9.51     11.78 o 
   7   5  21       73.87       54.65     14.50 o 
   8   5  21        6.88       -7.91     12.15 o 
   9   5  21        2.86        7.20     14.99 o 
  10   5  21        8.68       12.45     12.42 o 
  11   5  21        3.00       15.28     13.05 o 
  12   5  21       15.53       22.96     12.84 o 
  -6   6  21        0.20      -13.35     13.35 o 
  -5   6  21        2.88       13.39     13.74 o 
  -4   6  21        0.01       -5.73     15.01 o 
  -3   6  21        0.54      -12.87     12.87 o 
  -2   6  21        1.36        0.20     13.89 o 
  -1   6  21        1.10       16.95     14.31 o 
   0   6  21        9.86        8.61     13.09 o 
   1   6  21       30.56       59.57     15.46 o 
   2   6  21        0.49       14.13     13.23 o 
   3   6  21       10.31       -1.99     16.12 o 
   4   6  21        5.30       46.96     15.88 o 
   5   6  21        0.68       11.65     23.00 o 
 -22   0  22       74.08       54.58     21.87 o 
 -20   0  22        0.75      -16.64     16.64 o 
 -18   0  22       24.74       22.50     15.10 o 
 -16   0  22        0.12       -4.47     12.61 o 
 -14   0  22       72.04       58.43     15.16 o 
 -12   0  22        0.88        3.64     10.97 o 
 -10   0  22     2946.98     2513.15     44.08 o 
  -8   0  22       81.51       51.06      9.58 o 
  -6   0  22       25.12       18.75      6.82 o 
  -4   0  22        1.71       21.61      9.63 o 
  -2   0  22      860.47      845.34     24.91 o 
   0   0  22       15.55       19.08     14.47 o 
   2   0  22       35.85       43.33     15.14 o 
   4   0  22     1193.75     1165.14     33.78 o 
   6   0  22        1.53        8.89     15.07 o 
   8   0  22        0.08      -16.89     16.89 o 
  10   0  22       36.45       43.36     15.26 o 
  12   0  22      167.81      145.89     20.05 o 
  14   0  22        1.16      -13.73     13.73 o 
  16   0  22      233.95      203.98     24.50 o 
  18   0  22      198.22      174.94     23.03 o 
  20   0  22        0.00       52.64     23.46 o 
 -21   1  22        0.78      -12.79     12.79 o 
 -20   1  22       17.06       -0.60     12.50 o 
 -19   1  22       13.78      -11.69     11.69 o 
 -18   1  22        1.98       -9.78      9.78 o 
 -17   1  22       14.47       12.97     10.88 o 
 -16   1  22       13.19        2.45      9.98 o 
 -15   1  22       45.37       33.46      9.84 o 
 -14   1  22       45.09       45.12      9.52 o 
 -13   1  22        1.85        3.95      8.17 o 
 -12   1  22      103.49      103.91     10.31 o 
 -11   1  22      904.09      825.85     22.78 o 
 -10   1  22      135.93      117.33     10.13 o 
  -9   1  22       78.34       27.41      7.18 o 
  -8   1  22       57.74       25.13      6.80 o 
  -7   1  22        1.15        9.62      7.88 o 
  -6   1  22      326.79      243.30     19.12 o 
  -5   1  22      930.35      935.78     18.70 o 
  -4   1  22      541.62      539.09     12.56 o 
  -3   1  22      422.07      398.10     14.26 o 
  -2   1  22     1088.84     1188.08     23.34 o 
  -1   1  22     1148.51     1175.53     21.84 o 
   0   1  22      433.79      404.10     17.50 o 
   1   1  22       23.44       44.09      7.83 o 
   2   1  22      521.87      540.82     17.65 o 
   3   1  22     1456.74     1458.46     25.01 o 
   4   1  22      725.20      633.25     19.24 o 
   5   1  22       55.05       47.49      8.06 o 
   6   1  22       67.04       44.89     10.52 o 
   7   1  22      237.81      236.69     15.21 o 
   8   1  22       13.72       18.39      8.62 o 
   9   1  22        2.84       -9.07     12.00 o 
  10   1  22        2.96       -3.39      9.85 o 
  11   1  22        3.90       13.50     10.01 o 
  12   1  22       28.02       28.50     10.99 o 
  13   1  22       37.54       16.47     10.68 o 
  14   1  22       39.36       22.66     11.12 o 
  15   1  22        4.54       -7.11      9.38 o 
  16   1  22        1.14       24.98     11.88 o 
  17   1  22       59.98       34.21     12.71 o 
  18   1  22        2.51       -7.41     13.36 o 
  19   1  22       10.59       18.14     13.89 o 
  20   1  22        0.52       28.76     18.71 o 
 -20   2  22       45.69       35.96     17.51 o 
 -19   2  22       28.12       35.61     15.99 o 
 -18   2  22       68.07       72.27     17.61 o 
 -17   2  22       31.27       24.96     11.60 o 
 -16   2  22        8.22       -9.90      9.90 o 
 -15   2  22        4.18       -9.50      9.50 o 
 -14   2  22        0.01       -8.70      8.70 o 
 -13   2  22       21.72       22.90      9.96 o 
 -12   2  22       13.11        7.27      8.53 o 
 -11   2  22        0.93       -7.94      7.94 o 
 -10   2  22        0.06       -7.31      7.31 o 
  -9   2  22       58.81       71.63      9.24 o 
  -8   2  22        0.42       -5.94      7.18 o 
  -7   2  22        4.69       -5.36      6.71 o 
  -6   2  22      700.97      729.36     17.26 o 
  -5   2  22      541.24      614.11     14.08 o 
  -4   2  22        0.34        3.71      4.62 o 
  -3   2  22      971.60     1062.24     16.56 o 
  -2   2  22      622.21      610.27     13.23 o 
  -1   2  22      156.22      135.01      8.88 o 
   0   2  22       46.48       18.63      6.60 o 
   1   2  22       11.85       12.83      7.65 o 
   2   2  22       23.41       13.33      6.80 o 
   3   2  22        6.70       -4.82      6.27 o 
   4   2  22        0.06       -6.06      6.06 o 
   5   2  22        0.18       -7.43      7.43 o 
   6   2  22       23.44       29.68      9.99 o 
   7   2  22       15.96        1.99      8.67 o 
   8   2  22       11.50       17.06      9.86 o 
   9   2  22       53.24       79.66     12.00 o 
  10   2  22       22.38       19.44      9.51 o 
  11   2  22        0.00        3.90      8.82 o 
  12   2  22        5.49        0.33      9.64 o 
  13   2  22        4.58        6.75     10.01 o 
  14   2  22        7.54      -13.44     13.44 o 
  15   2  22       52.01       69.33     17.88 o 
  16   2  22        6.78        6.84     16.62 o 
  17   2  22        0.67       11.11     17.21 o 
  18   2  22       28.37       -3.27     16.71 o 
  19   2  22       18.77        4.10     15.52 o 
 -19   3  22        9.45       32.32     17.23 o 
 -18   3  22        5.93      -15.49     15.49 o 
 -17   3  22       34.10       49.03     16.20 o 
 -16   3  22        0.18      -11.16     13.83 o 
 -15   3  22       19.30      -12.86     12.86 o 
 -14   3  22        2.78       -9.96     11.93 o 
 -13   3  22        1.22      -12.37     12.37 o 
 -12   3  22        0.63      -11.49     11.49 o 
 -11   3  22       25.62       19.85     11.61 o 
 -10   3  22        2.10        6.26     11.37 o 
  -9   3  22       93.49      107.30     14.28 o 
  -8   3  22        0.02        6.47     11.18 o 
  -7   3  22      288.92      281.92     14.30 o 
  -6   3  22       23.13       18.58      7.96 o 
  -5   3  22        7.34       -7.26      7.26 o 
  -4   3  22       85.47       65.12      8.79 o 
  -3   3  22       14.83       12.72      7.43 o 
  -2   3  22       24.54       24.85      7.60 o 
  -1   3  22      118.46      116.83     10.69 o 
   0   3  22       18.87       26.06      8.79 o 
   1   3  22        9.06       -0.43      7.81 o 
   2   3  22        1.04       -1.76      5.31 o 
   3   3  22        1.20        6.49      8.54 o 
   4   3  22        0.98        6.63      8.63 o 
   5   3  22      149.76      114.18     11.91 o 
   6   3  22        0.65       -1.57      9.20 o 
   7   3  22        2.07       10.19      9.13 o 
   8   3  22       20.32       29.52     15.44 o 
   9   3  22      280.00      246.89     17.17 o 
  10   3  22       18.92       39.85     14.41 o 
  11   3  22       45.93       55.16     14.41 o 
  12   3  22        0.74       60.77     15.37 o 
  13   3  22        0.00       22.25     13.69 o 
  14   3  22        0.01       -2.10     14.19 o 
  15   3  22       10.05       39.19     15.76 o 
  16   3  22        1.67      -14.24     14.24 o 
  17   3  22        9.45       30.34     16.09 o 
  18   3  22        2.62      -16.19     17.55 o 
 -16   4  22       21.39       -6.20     16.05 o 
 -15   4  22        7.00      -14.07     14.07 o 
 -14   4  22        2.48      -12.57     12.57 o 
 -13   4  22        1.26       -1.18     17.22 o 
 -12   4  22        3.52       11.72     13.29 o 
 -11   4  22        1.37      -10.05     10.05 o 
 -10   4  22        0.24      -10.80     10.80 o 
  -9   4  22        6.37        7.35     10.90 o 
  -8   4  22       10.18       -9.74      9.74 o 
  -7   4  22        0.30        3.51     10.05 o 
  -6   4  22       41.63       50.42     10.43 o 
  -5   4  22       88.33       72.75     10.83 o 
  -4   4  22      131.13      148.65     13.11 o 
  -3   4  22      103.83      106.34     13.72 o 
  -2   4  22      171.32      195.62     15.18 o 
  -1   4  22        9.73       14.04      9.12 o 
   0   4  22        3.12       10.19      9.34 o 
   1   4  22        0.60       -5.21      9.91 o 
   2   4  22        1.39       25.74     11.02 o 
   3   4  22       33.91       23.65      9.83 o 
   4   4  22       32.68       33.34     10.11 o 
   5   4  22       20.08       27.62     11.68 o 
   6   4  22        2.69        7.61     10.85 o 
   7   4  22        0.01       -2.91     10.36 o 
   8   4  22        5.49        5.95      9.77 o 
   9   4  22        1.13       28.67     11.24 o 
  10   4  22        2.15       47.95     12.16 o 
  11   4  22        7.03       32.76     11.43 o 
  12   4  22        0.67       27.41     12.30 o 
  13   4  22        3.01       27.58     13.90 o 
  14   4  22        7.55       19.06     15.91 o 
  15   4  22       16.84       42.97     17.01 o 
 -12   5  22        0.56      -13.06     13.06 o 
 -11   5  22      188.97      257.49     24.36 o 
 -10   5  22        1.29      -10.99     11.67 o 
  -9   5  22        0.06       -3.51     11.75 o 
  -8   5  22       26.90       34.86     13.03 o 
  -7   5  22        0.83      -10.97     10.97 o 
  -6   5  22        6.23        0.79     11.10 o 
  -5   5  22       42.45       44.51     11.86 o 
  -4   5  22      246.68      272.98     18.74 o 
  -3   5  22      118.46      122.15     13.90 o 
  -2   5  22       13.54       24.17      9.87 o 
  -1   5  22      187.26      205.09     15.52 o 
   0   5  22        0.16      -10.96     12.12 o 
   1   5  22       55.74       57.98     14.19 o 
   2   5  22       12.36        7.53     10.37 o 
   3   5  22       40.15       68.34     12.69 o 
   4   5  22      265.92      250.89     30.16 o 
   5   5  22        3.16        1.72     11.85 o 
   6   5  22        2.07        4.65     11.49 o 
   7   5  22       93.99       90.71     14.24 o 
   8   5  22        4.96       23.56     11.84 o 
   9   5  22        4.13      -11.68     11.68 o 
  10   5  22       10.72       18.99     19.70 o 
  11   5  22        3.59       25.73     13.48 o 
  -3   6  22        4.86      -15.66     15.66 o 
  -2   6  22       55.62      111.08     23.78 o 
  -1   6  22        1.12        2.90     15.06 o 
   0   6  22        0.36       16.81     16.45 o 
   1   6  22        0.00       33.98     13.35 o 
   2   6  22        0.13       54.93     17.76 o 
 -21   0  23        8.83      -21.90     21.90 o 
 -19   0  23        0.29      -15.45     15.45 o 
 -17   0  23        6.64      -12.42     12.42 o 
 -15   0  23        6.27        1.67     12.81 o 
 -13   0  23       20.98       12.39     14.82 o 
 -11   0  23      314.48      298.46     29.48 o 
  -9   0  23      193.70      126.08     14.44 o 
  -7   0  23       24.14       24.49      7.00 o 
  -5   0  23        1.72        1.04     10.01 o 
  -3   0  23       76.64       63.72     10.37 o 
  -1   0  23        9.00        3.33      9.64 o 
   1   0  23      520.04      467.65     27.16 o 
   3   0  23       63.52       95.67     18.52 o 
   5   0  23       24.43       25.02     14.70 o 
   7   0  23        9.53       -1.57      4.21 o 
   9   0  23       15.30      -11.11     11.95 o 
  11   0  23        1.40       -6.76     14.03 o 
  13   0  23        0.57      -14.97     14.97 o 
  15   0  23       50.87       52.26     18.77 o 
  17   0  23       64.90       81.02     20.45 o 
  19   0  23        9.22        8.78     21.68 o 
 -21   1  23        1.69      -14.01     14.01 o 
 -20   1  23        0.08      -11.64     11.64 o 
 -19   1  23       49.70       47.01     13.90 o 
 -18   1  23       24.04       17.31     10.90 o 
 -17   1  23        5.24       -8.38      9.86 o 
 -16   1  23       29.47        8.11     10.68 o 
 -15   1  23      124.65      131.93     11.87 o 
 -14   1  23       87.38       96.57     11.36 o 
 -13   1  23       66.65       69.07     10.01 o 
 -12   1  23       20.14       14.53      8.47 o 
 -11   1  23        2.15        7.22      8.11 o 
 -10   1  23      217.88      163.64     11.23 o 
  -9   1  23      280.71      252.17     13.22 o 
  -8   1  23        3.34       -7.97      7.97 o 
  -7   1  23       74.55       84.36      9.98 o 
  -6   1  23       70.32       64.56      9.53 o 
  -5   1  23       60.13       39.67      6.05 o 
  -4   1  23      390.89      411.42     17.08 o 
  -3   1  23      553.02      559.73     17.55 o 
  -2   1  23      102.39       84.19      8.89 o 
  -1   1  23     1190.05     1167.12     25.83 o 
   0   1  23     1795.34     1856.21     28.49 o 
   1   1  23      108.73      166.07     13.75 o 
   2   1  23      568.32      580.30     19.04 o 
   3   1  23      594.09      635.14     19.36 o 
   4   1  23       12.63       35.67      9.17 o 
   5   1  23        1.30       -7.77      7.77 o 
   6   1  23        0.10       -1.57      5.45 o 
   7   1  23        0.27        5.34      9.26 o 
   8   1  23       22.58        8.84     10.43 o 
   9   1  23        3.76       -7.83      9.46 o 
  10   1  23        0.00       17.41     10.21 o 
  11   1  23        3.77       -9.22      9.22 o 
  12   1  23        6.14        3.76     10.71 o 
  13   1  23        0.20      -10.55     10.55 o 
  14   1  23        1.21      -10.87     10.87 o 
  15   1  23        0.29      -10.82     10.82 o 
  16   1  23        0.62       -2.33     12.25 o 
  17   1  23        0.55       13.69     14.48 o 
  18   1  23        0.02      -14.45     14.45 o 
  19   1  23       10.66       24.54     17.35 o 
 -20   2  23        8.69      -15.50     16.25 o 
 -19   2  23        1.68       -6.94     15.93 o 
 -18   2  23        9.28      -13.99     13.99 o 
 -17   2  23       24.79        9.76     13.39 o 
 -16   2  23        8.56      -11.26     11.26 o 
 -15   2  23        6.87      -10.02     10.02 o 
 -14   2  23        6.42       17.64     10.69 o 
 -13   2  23        0.16       -9.04      9.04 o 
 -12   2  23       44.06       52.16     10.21 o 
 -11   2  23       84.53       87.06     10.79 o 
 -10   2  23      112.91      105.03     10.54 o 
  -9   2  23      127.44      140.85     11.59 o 
  -8   2  23       63.10       32.76     10.58 o 
  -7   2  23      587.90      602.34     17.89 o 
  -6   2  23     1095.83     1182.73     22.10 o 
  -5   2  23        0.07       13.15      6.40 o 
  -4   2  23        4.39        4.89      5.75 o 
  -3   2  23       46.65       40.01      6.21 o 
  -2   2  23      193.20      191.09     11.29 o 
  -1   2  23       89.39       76.75      7.88 o 
   0   2  23      563.20      564.22     15.33 o 
   1   2  23       16.37       -0.81      7.74 o 
   2   2  23        0.96       -6.26      6.26 o 
   3   2  23       31.55       20.67      7.32 o 
   4   2  23       32.62       13.52      7.42 o 
   5   2  23      455.62      439.52     18.20 o 
   6   2  23      136.37      129.66     13.28 o 
   7   2  23       45.50       17.47     10.64 o 
   8   2  23       90.54       97.51     12.35 o 
   9   2  23      545.75      566.87     20.41 o 
  10   2  23        7.84       18.18     10.06 o 
  11   2  23      169.11      206.08     18.52 o 
  12   2  23       94.54       95.01     15.94 o 
  13   2  23       24.55       31.08     13.91 o 
  14   2  23        2.87       32.98     16.96 o 
  15   2  23       41.38       67.29     18.39 o 
  16   2  23        0.65       31.02     16.39 o 
  17   2  23        4.36       20.43     17.72 o 
  18   2  23        0.02      -12.26     17.91 o 
  19   2  23       33.02       88.56     27.56 o 
 -18   3  23      172.51      173.57     21.57 o 
 -17   3  23       15.91       -7.28     21.86 o 
 -16   3  23       46.58       36.37     19.04 o 
 -15   3  23        3.43       -5.30     14.21 o 
 -14   3  23       12.39       20.94     17.38 o 
 -13   3  23        0.28      -12.36     12.36 o 
 -12   3  23       26.38       51.70     14.29 o 
 -11   3  23       15.78       25.78     12.67 o 
 -10   3  23        1.27      -11.73     11.73 o 
  -9   3  23        2.05       -5.87     11.95 o 
  -8   3  23       85.24       28.71     12.24 o 
  -7   3  23        0.67       -9.04      9.04 o 
  -6   3  23        7.31        3.52     10.57 o 
  -5   3  23       56.08       48.15      9.79 o 
  -4   3  23      509.74      571.52     24.17 o 
  -3   3  23        0.52       -7.86      7.86 o 
  -2   3  23       53.75       40.90      8.96 o 
  -1   3  23        3.30       10.50     10.17 o 
   0   3  23     1134.25     1080.48     28.10 o 
   1   3  23       17.94       24.02      9.96 o 
   2   3  23       29.17       16.89      9.67 o 
   3   3  23        1.41       -8.61      8.61 o 
   4   3  23       62.76       31.26     10.06 o 
   5   3  23        3.77       10.91     11.16 o 
   6   3  23       89.98       96.30     14.03 o 
   7   3  23       38.79       38.71     12.08 o 
   8   3  23      311.99      290.27     19.01 o 
   9   3  23       11.86       56.35     12.89 o 
  10   3  23      377.35      337.55     22.92 o 
  11   3  23       19.91       35.90     16.04 o 
  12   3  23        3.73       20.72     21.17 o 
  13   3  23        0.01       46.01     14.77 o 
  14   3  23       12.20       21.81     16.49 o 
  15   3  23        6.67       26.85     14.60 o 
  16   3  23       34.20       75.29     16.47 o 
  17   3  23        0.04       20.37     17.06 o 
 -15   4  23       16.59      -15.95     15.95 o 
 -14   4  23        0.35      -13.08     13.08 o 
 -13   4  23        9.13      -16.01     16.01 o 
 -12   4  23        1.25      -12.52     12.52 o 
 -11   4  23        2.14      -11.86     12.61 o 
 -10   4  23      101.80      118.53     13.92 o 
  -9   4  23       36.69       56.73     12.47 o 
  -8   4  23       45.01       65.09     12.43 o 
  -7   4  23      384.13      456.31     21.26 o 
  -6   4  23      216.06      233.48     16.26 o 
  -5   4  23      197.84      273.91     17.14 o 
  -4   4  23      183.10      226.35     14.79 o 
  -3   4  23        9.28       11.95      9.41 o 
  -2   4  23        0.05        4.94      9.48 o 
  -1   4  23        2.02       -7.85      8.45 o 
   0   4  23      173.68      185.98     15.43 o 
   1   4  23       36.31       44.64     11.20 o 
   2   4  23        9.40       -9.79      9.79 o 
   3   4  23        1.86       20.08     10.33 o 
   4   4  23        3.34       -4.71      8.87 o 
   5   4  23      451.30      357.07     25.08 o 
   6   4  23       36.60       37.57     14.15 o 
   7   4  23       37.53       50.23     15.77 o 
   8   4  23      246.45      199.12     19.56 o 
   9   4  23      180.40      213.83     22.35 o 
  10   4  23      134.20      125.77     16.92 o 
  11   4  23      154.84      184.84     19.10 o 
  12   4  23        4.25       19.88     27.11 o 
  13   4  23        8.68       53.32     16.63 o 
  14   4  23        4.54       45.56     16.69 o 
 -11   5  23       11.10       28.44     14.79 o 
 -10   5  23       55.32       69.77     15.30 o 
  -9   5  23        4.12       24.15     13.21 o 
  -8   5  23       13.87       -0.61     12.48 o 
  -7   5  23        5.01       10.25     11.42 o 
  -6   5  23        0.43       -0.65     11.87 o 
  -5   5  23       63.06       59.66     12.84 o 
  -4   5  23      154.40      152.82     16.54 o 
  -3   5  23        0.66       -4.87     11.34 o 
  -2   5  23      244.85      231.24     16.41 o 
  -1   5  23      292.14      296.01     23.14 o 
   0   5  23       54.91       62.18     12.11 o 
   1   5  23       95.91       95.43     14.12 o 
   2   5  23      202.17      191.12     16.19 o 
   3   5  23       20.92       34.18     12.44 o 
   4   5  23       21.79       35.03     13.26 o 
   5   5  23       12.27       22.95     11.70 o 
   6   5  23        0.57        6.36     15.13 o 
   7   5  23        0.02       23.28     15.98 o 
   8   5  23        2.13        6.39     14.00 o 
   9   5  23        0.97       16.78     22.52 o 
  10   5  23        0.33       20.37     14.32 o 
 -20   0  24       23.10       -1.80     23.22 o 
 -18   0  24        1.45      -13.61     13.61 o 
 -16   0  24        0.03      -11.97     11.97 o 
 -14   0  24      133.32      180.25     21.07 o 
 -12   0  24       10.27       23.46     12.82 o 
 -10   0  24     1375.29     1242.75     34.13 o 
  -8   0  24      972.00      867.45     28.52 o 
  -6   0  24        2.20       -2.12      9.37 o 
  -4   0  24        0.10        7.53     10.67 o 
  -2   0  24      293.44      301.05     19.64 o 
   0   0  24      692.37      669.70     27.32 o 
   2   0  24     7431.55     7231.53     83.17 o 
   4   0  24       40.21       58.53     16.75 o 
   6   0  24      157.86      183.13     21.43 o 
   8   0  24      200.15      174.81     20.71 o 
  10   0  24       52.42       48.84     16.43 o 
  12   0  24        0.03       12.10     16.41 o 
  14   0  24       77.97       62.28     19.88 o 
  16   0  24       17.37      -16.58     16.58 o 
  18   0  24       53.42       51.87     21.57 o 
 -20   1  24       16.68        0.86     13.12 o 
 -19   1  24      112.81      111.57     15.26 o 
 -18   1  24        0.95      -11.90     11.90 o 
 -17   1  24        5.00       -4.41     11.79 o 
 -16   1  24        0.65       -3.98      9.09 o 
 -15   1  24       22.92        1.44      9.77 o 
 -14   1  24        4.56        7.05      8.81 o 
 -13   1  24      110.24      107.11     11.03 o 
 -12   1  24        0.33       -8.98      8.98 o 
 -11   1  24        9.36        8.41      8.14 o 
 -10   1  24        5.18       -7.34      7.34 o 
  -9   1  24       16.13       -0.61      7.91 o 
  -8   1  24      200.95      188.58     12.27 o 
  -7   1  24      169.78      121.32     10.63 o 
  -6   1  24       31.03       30.22      8.11 o 
  -5   1  24       61.86       41.88      8.48 o 
  -4   1  24     1087.50     1020.20     21.42 o 
  -3   1  24      975.37     1057.31     21.42 o 
  -2   1  24      888.64      937.02     19.98 o 
  -1   1  24      172.05      193.53     12.84 o 
   0   1  24     1473.29     1430.18     26.03 o 
   1   1  24     2451.88     2326.34     32.03 o 
   2   1  24      233.97      264.19     15.57 o 
   3   1  24      760.12      784.69     23.67 o 
   4   1  24       41.02       76.67     11.87 o 
   5   1  24       92.88       86.14      8.79 o 
   6   1  24       30.87       10.65      8.11 o 
   7   1  24      103.60      109.32     12.55 o 
   8   1  24        1.37        2.83     10.24 o 
   9   1  24       18.21       20.65     11.04 o 
  10   1  24        9.47      -11.68     11.68 o 
  11   1  24       25.67       29.25     10.34 o 
  12   1  24        0.22        5.19     10.94 o 
  13   1  24       16.41       22.23     11.46 o 
  14   1  24        8.57        8.04     12.06 o 
  15   1  24       32.73       30.09     12.54 o 
  16   1  24        1.07      -11.32     11.32 o 
  17   1  24       25.33       40.94     17.15 o 
  18   1  24        2.74      -17.41     17.41 o 
  19   1  24       15.88       -5.74     17.05 o 
 -19   2  24       22.60        8.02     15.66 o 
 -18   2  24       64.46       97.17     19.21 o 
 -17   2  24      131.93      174.58     20.02 o 
 -16   2  24       32.11       29.64     13.69 o 
 -15   2  24        0.03      -11.43     11.43 o 
 -14   2  24        2.21        3.73     10.93 o 
 -13   2  24        7.54        3.20     11.46 o 
 -12   2  24        0.44       -8.28      8.28 o 
 -11   2  24        1.63       -7.98      7.98 o 
 -10   2  24        3.49       -8.02      8.02 o 
  -9   2  24        3.72        0.62      8.17 o 
  -8   2  24        0.59       -7.37      7.37 o 
  -7   2  24       21.57        7.99      7.70 o 
  -6   2  24        0.03       -1.77      6.34 o 
  -5   2  24      123.28       83.35      9.41 o 
  -4   2  24       29.49       40.56      7.60 o 
  -3   2  24     1116.59     1111.02     21.48 o 
  -2   2  24      611.23      644.20     22.46 o 
  -1   2  24      119.70      122.33      9.61 o 
   0   2  24      325.00      278.74     17.35 o 
   1   2  24      405.53      387.83     17.97 o 
   2   2  24        0.01        0.81      7.76 o 
   3   2  24        0.32       -8.63      8.63 o 
   4   2  24      140.45      114.56     10.42 o 
   5   2  24       11.42       24.14      8.54 o 
   6   2  24       50.53       49.79     10.38 o 
   7   2  24       17.29       34.17     10.67 o 
   8   2  24       53.73       65.94     11.72 o 
   9   2  24      277.85      278.81     16.71 o 
  10   2  24       45.50       56.16     11.15 o 
  11   2  24        5.54       15.48     16.48 o 
  12   2  24        7.03        1.65     12.73 o 
  13   2  24        5.18       20.56     13.00 o 
  14   2  24        0.62        7.39     14.44 o 
  15   2  24        7.50       52.98     16.60 o 
  16   2  24        3.88       -3.04     16.86 o 
  17   2  24        1.16       12.76     16.33 o 
  18   2  24        4.16       -4.33     15.38 o 
 -17   3  24       36.44       19.77     16.82 o 
 -16   3  24       62.42       96.03     26.13 o 
 -15   3  24       43.38       24.15     14.58 o 
 -14   3  24        0.79      -10.25     13.40 o 
 -13   3  24        1.23       -2.63     12.15 o 
 -12   3  24        8.84        5.19     13.54 o 
 -11   3  24        0.05      -10.98     10.98 o 
 -10   3  24        4.11       -6.50     11.22 o 
  -9   3  24        1.28      -11.28     11.28 o 
  -8   3  24        0.00       -9.69      9.69 o 
  -7   3  24        4.39       -8.85      8.85 o 
  -6   3  24       10.66       34.28      9.76 o 
  -5   3  24        2.27        1.78      8.48 o 
  -4   3  24       18.19       23.36      9.34 o 
  -3   3  24       48.54       38.39      9.48 o 
  -2   3  24        6.90       20.95      9.59 o 
  -1   3  24      165.79      154.33     15.11 o 
   0   3  24        1.09       13.08      9.34 o 
   1   3  24       27.44       32.64     10.68 o 
   2   3  24        6.19       17.26      9.64 o 
   3   3  24        1.02       -1.46      9.51 o 
   4   3  24        0.05        0.66      8.65 o 
   5   3  24       18.39       31.05     11.11 o 
   6   3  24       10.10        1.34     11.49 o 
   7   3  24        8.39       17.83     11.96 o 
   8   3  24        0.70       50.37     12.52 o 
   9   3  24        9.29       23.52     12.07 o 
  10   3  24        7.19       -4.64     12.79 o 
  11   3  24        3.92       39.23     16.05 o 
  12   3  24        6.40       34.17     15.17 o 
  13   3  24       16.47       32.16     14.02 o 
  14   3  24        0.00       16.14     15.33 o 
  15   3  24        6.21       16.84     17.12 o 
  16   3  24        1.12       15.45     17.59 o 
 -15   4  24        2.58      -22.40     22.40 o 
 -14   4  24        4.33      -14.49     14.49 o 
 -13   4  24        1.96      -13.54     13.54 o 
 -12   4  24       10.86      -13.32     13.32 o 
 -11   4  24        0.00      -12.50     12.50 o 
 -10   4  24        2.34      -11.12     11.12 o 
  -9   4  24        1.22       -4.63     10.36 o 
  -8   4  24        0.43       -9.59      9.84 o 
  -7   4  24        9.69       44.79     11.96 o 
  -6   4  24       13.78       17.76     10.28 o 
  -5   4  24       41.04       43.78     10.79 o 
  -4   4  24        3.65       21.21     10.27 o 
  -3   4  24      136.03      139.08     13.27 o 
  -2   4  24      107.64      161.73     14.55 o 
  -1   4  24      274.84      261.56     16.71 o 
   0   4  24      139.81      145.07     22.36 o 
   1   4  24       87.59      129.40     17.44 o 
   2   4  24       21.55       29.53     11.45 o 
   3   4  24        0.33        1.02     10.13 o 
   4   4  24        4.66       -6.72     10.60 o 
   5   4  24       11.71       14.88      9.72 o 
   6   4  24        0.06       42.07     14.96 o 
   7   4  24       19.04       39.78     15.88 o 
   8   4  24        4.94       40.36     14.78 o 
   9   4  24       73.72       74.23     16.72 o 
  10   4  24       35.71       52.41     15.92 o 
  11   4  24        0.72       50.77     26.08 o 
  12   4  24        6.81       33.68     16.00 o 
  13   4  24       23.47       34.85     15.68 o 
 -10   5  24       12.86      -11.53     14.39 o 
  -9   5  24        4.66       -2.71     13.49 o 
  -8   5  24       19.91        7.00     14.56 o 
  -7   5  24      100.90      119.36     15.42 o 
  -6   5  24       19.30        1.53     11.88 o 
  -5   5  24        1.30       11.36     12.38 o 
  -4   5  24      202.28      201.02     18.15 o 
  -3   5  24        1.27       -8.45     12.78 o 
  -2   5  24       85.79       75.79     14.01 o 
  -1   5  24        3.75       15.55     11.43 o 
   0   5  24       80.57       64.45     12.78 o 
   1   5  24      323.47      384.30     22.78 o 
   2   5  24       85.26       60.15     13.31 o 
   3   5  24      190.28      209.63     27.41 o 
   4   5  24       29.50       43.27     12.91 o 
   5   5  24        6.34       24.09     11.75 o 
   6   5  24        0.00        4.24     11.59 o 
   7   5  24        0.00       39.77     17.52 o 
   8   5  24        8.55       51.77     16.76 o 
 -19   0  25       17.87       -5.74     17.74 o 
 -17   0  25        4.62      -13.15     13.15 o 
 -15   0  25        3.03       10.79     13.83 o 
 -13   0  25      135.69      155.88     17.72 o 
 -11   0  25       78.31       82.50     14.55 o 
  -9   0  25      112.19      118.75     15.24 o 
  -7   0  25      106.25       75.29     12.43 o 
  -5   0  25        0.03       -8.60      8.60 o 
  -3   0  25       22.44       41.11     12.79 o 
  -1   0  25       64.83       78.10     17.77 o 
   1   0  25     1378.82     1414.57     40.78 o 
   3   0  25     1667.76     1824.38     68.32 o 
   5   0  25      592.16      605.55     31.47 o 
   7   0  25      107.09      104.14     18.73 o 
   9   0  25        3.21       -7.03     15.85 o 
  11   0  25       20.01        8.87     15.98 o 
  13   0  25       22.91       53.15     21.27 o 
  15   0  25        4.60       14.54     17.65 o 
  17   0  25        1.09       -6.06     18.11 o 
 -19   1  25        5.14      -12.39     12.39 o 
 -18   1  25       29.72        1.51     16.47 o 
 -17   1  25       22.83      -11.08     11.08 o 
 -16   1  25        4.01      -11.13     11.13 o 
 -15   1  25        4.93       -9.14      9.14 o 
 -14   1  25        3.78       -9.17      9.17 o 
 -13   1  25        1.07       -1.15      9.13 o 
 -12   1  25       16.93       -4.94     10.32 o 
 -11   1  25        0.70       -8.54      8.54 o 
 -10   1  25       31.48       26.57      8.81 o 
  -9   1  25        1.78       -6.09      7.62 o 
  -8   1  25       51.49       43.80      9.22 o 
  -7   1  25      478.63      490.74     20.98 o 
  -6   1  25      363.46      349.20     15.89 o 
  -5   1  25      121.77      101.00     10.25 o 
  -4   1  25      382.72      401.21     20.92 o 
  -3   1  25      298.90      294.66     14.00 o 
  -2   1  25       63.87       77.67      9.02 o 
  -1   1  25      529.08      518.06     21.52 o 
   0   1  25      182.68      222.82     15.11 o 
   1   1  25        3.88       29.13      8.24 o 
   2   1  25       40.63       36.43      8.31 o 
   3   1  25      295.92      323.63     18.09 o 
   4   1  25      362.75      398.75     18.62 o 
   5   1  25       67.79       98.60     12.85 o 
   6   1  25       60.32       47.68      7.92 o 
   7   1  25       52.14       89.84     13.16 o 
   8   1  25        7.45       27.09     11.15 o 
   9   1  25        0.01       -8.47      9.23 o 
  10   1  25       10.09        7.75     10.61 o 
  11   1  25       11.22       14.65     11.26 o 
  12   1  25        1.72       -2.67     10.57 o 
  13   1  25       16.48       17.22     12.28 o 
  14   1  25       39.13       35.73     12.60 o 
  15   1  25       26.47       26.24     13.04 o 
  16   1  25        0.00       13.94     15.36 o 
  17   1  25        5.52      -11.11     16.98 o 
  18   1  25        0.03      -11.68     16.91 o 
 -18   2  25       12.75       27.84     17.24 o 
 -17   2  25      204.70      346.00     32.45 o 
 -16   2  25        4.61      -18.25     18.25 o 
 -15   2  25        0.84      -11.74     11.74 o 
 -14   2  25       23.27      -10.78     13.23 o 
 -13   2  25       15.93       14.29     11.97 o 
 -12   2  25       44.72       39.95     11.91 o 
 -11   2  25        3.48       -9.82      9.82 o 
 -10   2  25        1.75       -9.97      9.97 o 
  -9   2  25       64.03       72.84     10.11 o 
  -8   2  25        2.52       -7.50      7.50 o 
  -7   2  25       24.99       -7.55      7.55 o 
  -6   2  25        0.12       -7.07      7.07 o 
  -5   2  25       77.02       88.37      9.09 o 
  -4   2  25        3.22       -1.47      6.87 o 
  -3   2  25       18.16       26.71      7.68 o 
  -2   2  25     1599.99     1654.35     25.27 o 
  -1   2  25      119.62      112.49      9.28 o 
   0   2  25       49.38       26.14      7.24 o 
   1   2  25      223.06      221.32     15.31 o 
   2   2  25       22.06       22.84      9.61 o 
   3   2  25       58.67       24.74      9.04 o 
   4   2  25       31.63       31.07      8.61 o 
   5   2  25       11.89       11.73      7.91 o 
   6   2  25       55.46       42.59      9.21 o 
   7   2  25       12.25       15.76      9.80 o 
   8   2  25        0.00       10.33      9.77 o 
   9   2  25       44.38       37.92     13.01 o 
  10   2  25        0.58       15.88     12.83 o 
  11   2  25      102.19      110.71     15.78 o 
  12   2  25       92.98       78.27     16.22 o 
  13   2  25      198.64      261.77     23.04 o 
  14   2  25        8.13       39.82     17.12 o 
  15   2  25        0.26       16.24     29.32 o 
  16   2  25        4.21        1.19     17.08 o 
  17   2  25       24.41       46.01     19.29 o 
 -16   3  25        4.03      -14.85     14.85 o 
 -15   3  25        0.33       30.64     20.22 o 
 -14   3  25       52.33       93.19     19.00 o 
 -13   3  25       15.93       -2.77     13.84 o 
 -12   3  25       52.17       36.30     14.66 o 
 -11   3  25        0.04       -6.47     14.59 o 
 -10   3  25       17.95        5.93     12.07 o 
  -9   3  25        0.07      -14.37     14.37 o 
  -8   3  25        6.60       14.64     10.74 o 
  -7   3  25        1.63       24.50      9.80 o 
  -6   3  25        0.58        1.18     10.52 o 
  -5   3  25        7.23       11.80     10.33 o 
  -4   3  25      297.13      337.13     19.57 o 
  -3   3  25        0.11       -9.35      9.35 o 
  -2   3  25      214.63      261.13     18.31 o 
  -1   3  25        0.80       -3.90     10.92 o 
   0   3  25       49.58       48.11     12.02 o 
   1   3  25       49.57       75.07     12.04 o 
   2   3  25        8.08       12.51      9.35 o 
   3   3  25       19.16       23.33      9.12 o 
   4   3  25      133.16      129.47     14.28 o 
   5   3  25        9.01       10.31      8.40 o 
   6   3  25       34.12       49.03      9.76 o 
   7   3  25        9.62        5.15     12.42 o 
   8   3  25      257.23      192.04     24.25 o 
   9   3  25        6.35       30.31     13.70 o 
  10   3  25       39.62       78.75     18.59 o 
  11   3  25       75.73       86.56     16.87 o 
  12   3  25      374.91      407.31     27.66 o 
  13   3  25        0.45       11.33     15.95 o 
  14   3  25        0.59       -4.31     13.10 o 
  15   3  25        3.32       34.03     17.35 o 
 -13   4  25       16.07       -5.08     20.05 o 
 -12   4  25        0.08      -14.15     14.15 o 
 -11   4  25       28.32        8.96     12.30 o 
 -10   4  25        0.26      -11.68     11.68 o 
  -9   4  25        0.62        2.21     11.64 o 
  -8   4  25        4.44       -1.81     10.85 o 
  -7   4  25       67.72       83.81     16.81 o 
  -6   4  25       13.92       34.04     11.58 o 
  -5   4  25       17.34        1.57     12.53 o 
  -4   4  25        1.29       22.75     11.95 o 
  -3   4  25      269.29      279.12     23.84 o 
  -2   4  25      584.30      642.39     30.56 o 
  -1   4  25       54.29       76.42     12.54 o 
   0   4  25       42.60       32.56     12.99 o 
   1   4  25       77.98       65.89     12.55 o 
   2   4  25        5.22       12.99     11.41 o 
   3   4  25       16.39       25.80     10.79 o 
   4   4  25        0.51        9.25      9.56 o 
   5   4  25       16.90       47.50     11.34 o 
   6   4  25       22.27       29.65     13.38 o 
   7   4  25       26.45       65.95     16.26 o 
   8   4  25        6.30       23.04     12.61 o 
   9   4  25       17.38       53.66     15.28 o 
  10   4  25       31.28       37.94     16.59 o 
  11   4  25      146.41      176.21     21.20 o 
  12   4  25       48.94       58.55     23.81 o 
  -8   5  25       21.42        2.46     13.70 o 
  -7   5  25      175.58      198.05     18.45 o 
  -6   5  25       36.05       20.36     13.17 o 
  -5   5  25       10.27      -11.97     11.97 o 
  -4   5  25      111.55      111.02     16.70 o 
  -3   5  25       17.98        3.25     12.20 o 
  -2   5  25      131.49      111.17     17.36 o 
  -1   5  25      144.72      169.78     16.33 o 
   0   5  25        4.06       18.07     11.91 o 
   1   5  25        6.22       20.45     12.36 o 
   2   5  25       70.74       92.60     14.87 o 
   3   5  25       83.25      159.92     18.11 o 
   4   5  25       27.11       41.74     13.65 o 
   5   5  25        8.81       30.94     19.60 o 
   6   5  25        0.05       58.27     16.83 o 
   7   5  25        2.30       32.89     18.49 o 
 -18   0  26       12.77       31.75     16.78 o 
 -16   0  26       11.95      -11.73     13.99 o 
 -14   0  26        0.92      -12.29     12.29 o 
 -12   0  26      220.92      314.30     24.00 o 
 -10   0  26      423.52      430.77     39.83 o 
  -8   0  26       99.30       86.84     13.21 o 
  -6   0  26      228.06      190.55     15.21 o 
  -4   0  26       20.13       20.81      9.68 o 
  -2   0  26        0.13        5.86      7.54 o 
   0   0  26       26.87       10.25     14.75 o 
   2   0  26     4839.28     4675.69     69.65 o 
   4   0  26     2277.48     2469.46     51.64 o 
   6   0  26     2524.65     2407.44     52.77 o 
   8   0  26      109.54      138.83     26.13 o 
  10   0  26        9.00       -7.43     18.75 o 
  12   0  26        0.89       11.86     17.28 o 
  14   0  26        0.93       -4.67     15.87 o 
  16   0  26        1.17       -6.06     16.32 o 
 -19   1  26        0.37      -11.05     16.46 o 
 -18   1  26        8.49       -8.84     13.09 o 
 -17   1  26        0.85      -10.96     10.96 o 
 -16   1  26        0.50      -10.03     10.03 o 
 -15   1  26       14.31        5.34     11.02 o 
 -14   1  26       16.56        5.55      9.54 o 
 -13   1  26        2.87      -10.12     10.12 o 
 -12   1  26       27.25       11.11      9.39 o 
 -11   1  26       62.98       63.68     10.91 o 
 -10   1  26       35.60       18.90      9.32 o 
  -9   1  26       42.39       18.85      9.21 o 
  -8   1  26       52.27       10.73      8.29 o 
  -7   1  26      619.78      508.66     18.27 o 
  -6   1  26      112.40      103.13     12.04 o 
  -5   1  26       24.23       29.38      8.72 o 
  -4   1  26       56.35       40.98      8.54 o 
  -3   1  26       59.01       54.88      8.73 o 
  -2   1  26      174.23      139.82     10.39 o 
  -1   1  26      212.48      229.60     14.04 o 
   0   1  26       35.19       22.91      9.06 o 
   1   1  26      289.65      335.14     17.22 o 
   2   1  26       23.62       22.21     10.43 o 
   3   1  26       28.02       55.35     12.77 o 
   4   1  26     1576.31     1560.99     28.34 o 
   5   1  26      497.44      490.52     20.02 o 
   6   1  26      101.72      123.29     14.01 o 
   7   1  26        0.87       21.29     11.76 o 
   8   1  26       26.09       38.51     12.59 o 
   9   1  26        0.01       20.71     11.91 o 
  10   1  26       13.16       15.23     11.75 o 
  11   1  26       24.58       25.99     11.37 o 
  12   1  26      111.92      139.31     15.83 o 
  13   1  26       66.27       64.51     13.04 o 
  14   1  26        2.01       11.30     12.24 o 
  15   1  26       42.69       34.08     14.90 o 
  16   1  26        3.84       19.08     17.88 o 
  17   1  26        4.18      -16.46     16.46 o 
 -17   2  26       77.78      122.64     21.26 o 
 -16   2  26      153.23      205.14     26.87 o 
 -15   2  26        0.03      -12.76     15.36 o 
 -14   2  26        8.99      -13.39     14.05 o 
 -13   2  26       10.74       12.25     12.06 o 
 -12   2  26        9.89      -10.89     10.89 o 
 -11   2  26        3.07        8.17     11.11 o 
 -10   2  26        0.04       -9.04      9.04 o 
  -9   2  26        9.78       -9.85      9.85 o 
  -8   2  26       38.21       13.20     10.24 o 
  -7   2  26       23.46       19.62      9.79 o 
  -6   2  26        5.09        3.40      9.16 o 
  -5   2  26        0.02       -7.60      7.60 o 
  -4   2  26       13.35       20.64      8.48 o 
  -3   2  26        0.21        7.22      6.80 o 
  -2   2  26      338.87      302.46     22.94 o 
  -1   2  26      115.89       93.64      9.28 o 
   0   2  26      238.09      204.16     13.31 o 
   1   2  26       23.73       41.13      8.22 o 
   2   2  26        0.20       -0.87      8.24 o 
   3   2  26      122.02      107.67     14.58 o 
   4   2  26      222.21      201.83     12.69 o 
   5   2  26       16.73       17.84      8.29 o 
   6   2  26       10.71        4.00      8.12 o 
   7   2  26        7.88       30.80      9.83 o 
   8   2  26        0.31      -13.08     13.08 o 
   9   2  26       12.99       32.70     13.85 o 
  10   2  26       86.95       67.99     21.40 o 
  11   2  26        1.86       19.69     13.56 o 
  12   2  26        0.05       15.71     13.49 o 
  13   2  26       78.65       81.65     24.03 o 
  14   2  26       27.01       56.39     16.73 o 
  15   2  26        0.14       37.10     16.90 o 
  16   2  26        2.21       25.99     16.97 o 
 -16   3  26        0.44      -24.82     24.82 o 
 -15   3  26      184.17      281.24     30.40 o 
 -14   3  26        0.16      -12.29     14.43 o 
 -13   3  26       22.04        7.66     16.74 o 
 -12   3  26        3.57      -11.16     13.57 o 
 -11   3  26       42.74       26.41     14.73 o 
 -10   3  26        0.46      -12.14     12.14 o 
  -9   3  26       10.96       28.56     14.37 o 
  -8   3  26        0.11       -3.39     10.83 o 
  -7   3  26        0.77       -4.83     10.68 o 
  -6   3  26        2.80      -10.39     10.94 o 
  -5   3  26       96.03       67.70     13.86 o 
  -4   3  26       29.29       24.51     10.55 o 
  -3   3  26       24.42       17.14     10.77 o 
  -2   3  26        4.37       10.07     10.01 o 
  -1   3  26       68.49       46.66     11.06 o 
   0   3  26       12.14       22.67     10.61 o 
   1   3  26        1.49       -9.87      9.87 o 
   2   3  26       16.40       17.91     10.13 o 
   3   3  26       18.11        4.70      9.91 o 
   4   3  26        8.82       21.69     10.21 o 
   5   3  26       16.51       11.53     10.50 o 
   6   3  26        4.91       -2.40     11.13 o 
   7   3  26       52.28       64.93     17.11 o 
   8   3  26        1.29       18.90     13.12 o 
   9   3  26       21.57       60.50     15.29 o 
  10   3  26        0.18       53.62     15.47 o 
  11   3  26       62.75      114.69     18.68 o 
  12   3  26        4.63       33.04     18.34 o 
  13   3  26       24.83       71.13     18.16 o 
  14   3  26        1.24       22.68     22.32 o 
 -12   4  26       15.94        3.81     13.55 o 
 -11   4  26       11.37      -12.82     12.82 o 
 -10   4  26       11.94       11.44     13.17 o 
  -9   4  26        2.52      -12.87     12.87 o 
  -8   4  26        0.08      -12.10     12.10 o 
  -7   4  26       10.08      -12.85     12.85 o 
  -6   4  26        5.51       12.15     11.99 o 
  -5   4  26        2.12      -10.73     10.73 o 
  -4   4  26       18.15       11.26     13.85 o 
  -3   4  26        0.40        7.06     11.44 o 
  -2   4  26       61.53       67.48     17.61 o 
  -1   4  26       51.01       54.49     12.59 o 
   0   4  26        0.16       19.50     10.68 o 
   1   4  26        9.17       19.19     11.37 o 
   2   4  26       36.90       58.93     16.18 o 
   3   4  26       33.86       76.74     12.94 o 
   4   4  26       78.09       69.42     12.62 o 
   5   4  26       43.89       32.28     11.98 o 
   6   4  26       10.36        8.78     11.24 o 
   7   4  26        1.09       42.24     11.66 o 
   8   4  26        0.48       53.84     15.90 o 
   9   4  26        2.42       13.99     14.05 o 
  10   4  26        0.08       48.65     15.97 o 
  11   4  26        7.34       48.76     15.51 o 
  -6   5  26        6.76      -15.22     15.22 o 
  -5   5  26        0.41      -12.15     12.15 o 
  -4   5  26       22.36       -9.70     13.42 o 
  -3   5  26        1.13      -12.90     12.90 o 
  -2   5  26       39.91       64.01     14.24 o 
  -1   5  26        7.89       19.40     12.86 o 
   0   5  26       29.99       36.85     12.12 o 
   1   5  26        1.29        4.36     11.07 o 
   2   5  26       30.51       29.01     12.01 o 
   3   5  26        6.27       52.96     20.64 o 
   4   5  26       37.10       78.14     19.19 o 
 -17   0  27        8.95      -15.52     15.52 o 
 -15   0  27        6.49       18.61     14.67 o 
 -13   0  27        0.88      -12.08     12.08 o 
 -11   0  27       36.73        1.92     11.58 o 
  -9   0  27        9.66        2.90     12.16 o 
  -7   0  27        2.55      -10.01     10.01 o 
  -5   0  27       75.25      105.37     16.01 o 
  -3   0  27      138.08      164.96     17.72 o 
  -1   0  27        0.52        6.30     12.16 o 
   1   0  27      438.44      471.47     29.25 o 
   3   0  27        2.81       24.01     14.84 o 
   5   0  27     1924.16     2067.93     50.40 o 
   7   0  27      821.30      919.61     36.87 o 
   9   0  27        2.83       24.01     17.63 o 
  11   0  27       51.55       24.96     21.96 o 
  13   0  27        2.30       -4.20     16.40 o 
  15   0  27        0.00       13.99     19.66 o 
 -18   1  27       67.07       81.27     18.44 o 
 -17   1  27       24.75       13.13     14.62 o 
 -16   1  27       10.77      -11.41     11.41 o 
 -15   1  27       55.58       47.38     12.78 o 
 -14   1  27       18.95       -3.54     10.63 o 
 -13   1  27       13.19       27.95     11.11 o 
 -12   1  27        7.74       -9.48      9.48 o 
 -11   1  27        0.89       -6.76      9.44 o 
 -10   1  27        0.65       -9.29      9.29 o 
  -9   1  27       70.05       42.10      9.91 o 
  -8   1  27       43.36       35.94      9.16 o 
  -7   1  27        0.98       -8.13      8.13 o 
  -6   1  27       75.90       48.19     10.12 o 
  -5   1  27       18.10        2.63      8.50 o 
  -4   1  27        0.02       -0.38      8.18 o 
  -3   1  27       56.62       43.66      8.99 o 
  -2   1  27      118.52      148.69     11.07 o 
  -1   1  27        4.46       -5.09      7.53 o 
   0   1  27      566.79      648.62     21.36 o 
   1   1  27      699.88      730.54     23.29 o 
   2   1  27      164.45      196.52     15.68 o 
   3   1  27      169.40      207.87     16.22 o 
   4   1  27      109.19      149.39     14.38 o 
   5   1  27       58.50      101.09     13.40 o 
   6   1  27      331.13      376.91     19.04 o 
   7   1  27      152.34      137.69     16.07 o 
   8   1  27        0.65       32.11     11.91 o 
   9   1  27       71.42      103.47     14.17 o 
  10   1  27        6.17       40.51     14.90 o 
  11   1  27        0.81        4.09     11.81 o 
  12   1  27        5.48       31.96     15.55 o 
  13   1  27        1.93       30.78     13.67 o 
  14   1  27       38.61       51.98     15.93 o 
  15   1  27       13.76       15.30     17.59 o 
  16   1  27       29.41        2.96     25.25 o 
 -17   2  27       15.78       22.25     21.15 o 
 -16   2  27        3.33        5.94     16.78 o 
 -15   2  27       58.50       47.55     17.01 o 
 -14   2  27       17.51        0.01     13.70 o 
 -13   2  27        0.59      -13.05     13.05 o 
 -12   2  27       13.82       15.18     12.46 o 
 -11   2  27        3.12      -12.47     12.47 o 
 -10   2  27        2.35      -10.57     10.57 o 
  -9   2  27       17.99       16.92     11.51 o 
  -8   2  27       35.54       24.91     11.12 o 
  -7   2  27       12.79       -0.55      9.34 o 
  -6   2  27       53.84       55.57     11.24 o 
  -5   2  27      172.21      200.32     14.70 o 
  -4   2  27        8.14       -8.54      8.54 o 
  -3   2  27        4.08       -8.05      8.76 o 
  -2   2  27        0.39       -8.32      8.32 o 
  -1   2  27      206.39      193.13     13.03 o 
   0   2  27      173.97      141.17     10.97 o 
   1   2  27      150.55      149.68     12.20 o 
   2   2  27       77.16       88.56     12.14 o 
   3   2  27       78.35       75.25     10.41 o 
   4   2  27      105.32      120.75     14.81 o 
   5   2  27        4.71        7.90     11.63 o 
   6   2  27       13.52       44.67     15.06 o 
   7   2  27        7.11        2.53     14.15 o 
   8   2  27        6.94       12.11     13.70 o 
   9   2  27        0.24       31.93     17.92 o 
  10   2  27      270.95      260.41     20.46 o 
  11   2  27       59.91       73.86     14.58 o 
  12   2  27       21.11       42.77     16.06 o 
  13   2  27       89.00       79.53     23.33 o 
  14   2  27        7.55       50.39     18.76 o 
  15   2  27       23.98       57.50     20.09 o 
 -14   3  27      823.01     1428.08     57.10 o 
 -13   3  27       30.55       55.71     16.98 o 
 -12   3  27        2.68       -3.93     13.69 o 
 -11   3  27        1.65      -12.62     12.62 o 
 -10   3  27       43.08       17.12     13.82 o 
  -9   3  27        0.35      -11.75     11.75 o 
  -8   3  27       16.81       31.75     12.72 o 
  -7   3  27        1.93       -2.27     11.86 o 
  -6   3  27        0.57      -10.57     10.57 o 
  -5   3  27       18.21        9.88     10.92 o 
  -4   3  27       44.76       26.81     11.26 o 
  -3   3  27       48.87       51.33     11.00 o 
  -2   3  27       18.50       20.82     10.39 o 
  -1   3  27       14.65        6.77     13.33 o 
   0   3  27       36.30       19.19     11.30 o 
   1   3  27        5.73        7.87     10.78 o 
   2   3  27       19.17       13.09     10.37 o 
   3   3  27       15.79        5.88     10.48 o 
   4   3  27       31.03       17.39     10.75 o 
   5   3  27       22.55       37.46     10.73 o 
   6   3  27       49.86       69.44     11.46 o 
   7   3  27        0.38       -4.42     10.64 o 
   8   3  27       28.34       -1.05     13.60 o 
   9   3  27        3.81       39.27     17.92 o 
  10   3  27       15.20       74.26     18.53 o 
  11   3  27        1.52       49.40     22.71 o 
  12   3  27       37.67       97.76     25.60 o 
  13   3  27        0.10       56.47     23.22 o 
 -11   4  27        0.79      -15.45     15.45 o 
 -10   4  27        1.31      -13.81     13.81 o 
  -9   4  27        1.36      -13.87     13.87 o 
  -8   4  27        5.18       43.52     15.06 o 
  -7   4  27        0.55      -12.04     12.04 o 
  -6   4  27       71.18       76.13     15.34 o 
  -5   4  27       90.51      143.96     18.95 o 
  -4   4  27       26.82       29.36     12.82 o 
  -3   4  27        2.82        6.17     11.74 o 
  -2   4  27        8.84       22.34     11.69 o 
  -1   4  27      359.63      436.29     23.62 o 
   0   4  27      100.65      181.65     20.03 o 
   1   4  27       74.04      115.48     15.52 o 
   2   4  27       21.74       65.67     13.29 o 
   3   4  27        3.67       -0.15     11.61 o 
   4   4  27       56.88       66.98     12.06 o 
   5   4  27       31.80       36.48     15.85 o 
   6   4  27        0.48       20.29     10.82 o 
   7   4  27        0.23       36.09     11.65 o 
   8   4  27       16.72       87.86     18.07 o 
   9   4  27        2.77       24.45     15.85 o 
 -16   0  28        1.81       -9.69     15.61 o 
 -14   0  28        0.16      -12.07     12.07 o 
 -12   0  28        1.46        8.78     12.59 o 
 -10   0  28       21.73       39.36     15.12 o 
  -8   0  28        0.42       -8.47     12.80 o 
  -6   0  28        0.63      -13.24     13.24 o 
  -4   0  28      458.73      423.57     30.80 o 
  -2   0  28        0.01      -11.39     11.39 o 
   0   0  28       14.69       13.07     17.84 o 
   2   0  28       22.11       53.79     17.21 o 
   4   0  28        3.48       60.92     17.14 o 
   6   0  28     5334.16     5260.13     78.76 o 
   8   0  28       61.30       73.41     28.49 o 
  10   0  28      114.08      162.49     28.84 o 
  12   0  28        7.39       26.18     21.74 o 
  14   0  28       22.26       21.55     19.21 o 
 -17   1  28       16.07       13.00     15.56 o 
 -16   1  28        6.90       13.93     14.48 o 
 -15   1  28       40.35       34.76     13.81 o 
 -14   1  28       13.41       -1.45     12.94 o 
 -13   1  28       11.19        1.21     10.48 o 
 -12   1  28       10.60       34.38     11.24 o 
 -11   1  28        2.19       -9.84      9.84 o 
 -10   1  28        4.12       -9.25      9.25 o 
  -9   1  28       10.55       -8.93      9.24 o 
  -8   1  28        7.22       -5.40      8.33 o 
  -7   1  28        0.82       -8.54      8.54 o 
  -6   1  28      183.15      138.86     11.79 o 
  -5   1  28       98.46      103.10     11.89 o 
  -4   1  28       62.83       54.06     12.58 o 
  -3   1  28       13.25       -6.57      8.63 o 
  -2   1  28       67.26       67.82     10.77 o 
  -1   1  28        6.58        8.91      8.72 o 
   0   1  28      115.34      123.13     12.54 o 
   1   1  28      947.71      976.13     25.75 o 
   2   1  28      511.39      521.48     22.03 o 
   3   1  28       57.19       69.17     14.43 o 
   4   1  28      437.90      397.42     20.32 o 
   5   1  28     1561.91     1635.58     32.94 o 
   6   1  28       27.72       67.54     12.96 o 
   7   1  28      516.82      580.69     29.54 o 
   8   1  28      403.35      399.75     25.09 o 
   9   1  28      123.60      122.63     20.18 o 
  10   1  28        4.02       36.43     12.42 o 
  11   1  28       82.18      152.24     16.20 o 
  12   1  28      190.93      225.08     19.19 o 
  13   1  28        0.44       -3.23     15.31 o 
  14   1  28        3.09       17.20     18.70 o 
  15   1  28       21.29       46.82     17.88 o 
 -16   2  28        5.34      -44.73     44.73 o 
 -15   2  28       19.68       18.38     18.32 o 
 -14   2  28       21.65       11.99     17.21 o 
 -13   2  28       73.77       84.35     18.10 o 
 -12   2  28        0.60      -11.87     11.87 o 
 -11   2  28        1.56      -13.15     13.15 o 
 -10   2  28       13.26       -4.22     14.75 o 
  -9   2  28       25.52       19.53     15.31 o 
  -8   2  28       77.68       56.18     13.59 o 
  -7   2  28        6.16      -11.23     11.23 o 
  -6   2  28       23.95       30.86     11.50 o 
  -5   2  28       71.50       31.88     10.36 o 
  -4   2  28       23.82       14.19     10.49 o 
  -3   2  28        0.37       -6.60     10.15 o 
  -2   2  28       50.96       73.75     13.45 o 
  -1   2  28       37.72       16.17      9.47 o 
   0   2  28        0.33       -0.35      9.71 o 
   1   2  28      117.78       88.34     13.09 o 
   2   2  28       20.28       15.24     13.02 o 
   3   2  28       15.94      -15.20     19.44 o 
   4   2  28        3.81       33.06     14.35 o 
   5   2  28        0.04       -0.97     12.52 o 
   6   2  28        9.15        7.62     12.83 o 
   7   2  28        4.07        1.62     11.77 o 
   8   2  28       21.82       47.51     15.75 o 
   9   2  28      132.83      176.09     19.35 o 
  10   2  28       21.53       52.29     16.26 o 
  11   2  28       14.25       28.23     14.45 o 
  12   2  28       12.96       51.02     15.85 o 
  13   2  28        7.39       37.31     25.66 o 
  14   2  28       29.55       45.25     18.50 o 
 -13   3  28      355.30      518.29     30.14 o 
 -12   3  28       58.63       66.05     17.54 o 
 -11   3  28        7.83       -0.30     15.72 o 
 -10   3  28        0.55       -7.77     13.74 o 
  -9   3  28       29.97       20.88     14.16 o 
  -8   3  28        0.38       -0.90     12.05 o 
  -7   3  28        0.01      -10.46     10.46 o 
  -6   3  28        0.41       -0.04     11.17 o 
  -5   3  28        9.29       -0.22     10.60 o 
  -4   3  28        1.13       -0.74     15.48 o 
  -3   3  28        1.07       -5.50      9.62 o 
  -2   3  28        1.56       -6.31     10.00 o 
  -1   3  28        7.14       -5.70     10.10 o 
   0   3  28        2.94       -0.55     10.31 o 
   1   3  28       10.53       10.69     10.83 o 
   2   3  28        1.01       -9.92      9.92 o 
   3   3  28        3.01        6.54     10.47 o 
   4   3  28        1.96       -0.68     10.23 o 
   5   3  28        8.80       16.00     14.12 o 
   6   3  28        3.14       21.28     17.41 o 
   7   3  28        0.02       20.42     13.03 o 
   8   3  28        0.35       29.60     20.73 o 
   9   3  28        7.67       65.47     18.11 o 
  10   3  28        1.08       16.95     19.86 o 
  11   3  28        1.92       60.40     17.52 o 
  12   3  28        4.94       68.73     17.55 o 
  -9   4  28        9.53      -12.88     12.88 o 
  -8   4  28       16.94       -0.78     15.01 o 
  -7   4  28        6.71        1.73     14.08 o 
  -6   4  28        1.73      -12.94     12.94 o 
  -5   4  28       16.55       67.78     17.21 o 
  -4   4  28       33.70       52.81     16.97 o 
  -3   4  28       44.28       39.13     15.41 o 
  -2   4  28        3.95       17.05     12.66 o 
  -1   4  28       79.66      114.86     15.79 o 
   0   4  28        2.11       33.81     18.59 o 
   1   4  28       20.99       43.62     14.01 o 
   2   4  28        3.87       44.93     12.57 o 
   3   4  28        4.06       18.78     11.24 o 
   4   4  28        6.23       36.52     12.53 o 
   5   4  28        0.08       46.07     13.75 o 
   6   4  28        0.48       10.65     24.69 o 
   7   4  28        1.15       42.59     20.79 o 
   8   4  28        0.50       64.72     37.45 o 
 -15   0  29       16.05       -2.32     15.72 o 
 -13   0  29        7.01        5.92     16.56 o 
 -11   0  29       13.46      -15.43     15.43 o 
  -9   0  29        1.42       -0.30     14.41 o 
  -7   0  29      126.54      106.84     18.31 o 
  -5   0  29       17.36       13.24     13.49 o 
  -3   0  29        1.84       12.14     14.61 o 
  -1   0  29       11.34       -1.24     13.06 o 
   1   0  29       82.96       67.60     24.12 o 
   3   0  29      166.56      240.64     37.67 o 
   5   0  29       54.83      106.19     20.22 o 
   7   0  29      252.46      305.74     41.84 o 
   9   0  29      366.44      415.54     30.35 o 
  11   0  29       28.96      102.90     21.78 o 
  13   0  29        0.16       10.97     30.65 o 
 -16   1  29        1.57      -14.59     14.59 o 
 -15   1  29        4.51      -12.26     12.26 o 
 -14   1  29        9.97        0.27     12.58 o 
 -13   1  29        8.11      -10.97     10.97 o 
 -12   1  29        0.55      -10.79     10.79 o 
 -11   1  29       26.11      -11.04     11.04 o 
 -10   1  29       46.74       -1.13     10.31 o 
  -9   1  29       10.08       -9.65      9.65 o 
  -8   1  29        0.40        1.51      9.80 o 
  -7   1  29        1.08       -4.43      9.67 o 
  -6   1  29        0.20       -1.37      9.09 o 
  -5   1  29       28.38       17.82      9.04 o 
  -4   1  29       17.17       14.10      9.30 o 
  -3   1  29      120.87      138.28     12.44 o 
  -2   1  29       21.81       30.51      9.88 o 
  -1   1  29        5.03        6.88      9.02 o 
   0   1  29        3.71        9.45      9.57 o 
   1   1  29        0.58       36.99     12.17 o 
   2   1  29        0.26       27.93     12.45 o 
   3   1  29        0.58       13.97     11.03 o 
   4   1  29      296.00      347.71     19.60 o 
   5   1  29      253.66      335.02     19.64 o 
   6   1  29        8.65       55.02     13.17 o 
   7   1  29       20.33       74.43     23.45 o 
   8   1  29       25.77       83.46     18.25 o 
   9   1  29       68.61       87.95     16.24 o 
  10   1  29       80.18      120.80     17.28 o 
  11   1  29       46.46       72.07     15.50 o 
  12   1  29       56.90       45.42     22.86 o 
  13   1  29      109.24       88.82     30.34 o 
  14   1  29        3.92       48.20     19.59 o 
 -14   2  29        4.46      -15.66     15.66 o 
 -13   2  29       60.91       66.84     18.16 o 
 -12   2  29       77.09      102.25     17.16 o 
 -11   2  29      199.82      335.35     23.46 o 
 -10   2  29       15.13      -12.31     12.31 o 
  -9   2  29        9.28       29.43     13.06 o 
  -8   2  29       51.68       73.60     17.59 o 
  -7   2  29      106.46      141.83     16.98 o 
  -6   2  29       84.68       87.27     13.64 o 
  -5   2  29       45.66       51.09     12.53 o 
  -4   2  29        6.31      -10.13     10.13 o 
  -3   2  29       96.04      117.92     15.99 o 
  -2   2  29      127.03       91.10     14.71 o 
  -1   2  29      141.98      132.98     16.96 o 
   0   2  29        8.81        3.29     15.04 o 
   1   2  29       34.54       38.48     13.53 o 
   2   2  29       35.96       37.94     15.41 o 
   3   2  29        4.41       16.23     14.49 o 
   4   2  29      102.49       88.58     17.38 o 
   5   2  29        8.70       58.25     15.48 o 
   6   2  29        0.32       13.60     14.50 o 
   7   2  29       13.05       12.62     14.71 o 
   8   2  29        5.33       40.39     20.11 o 
   9   2  29        2.30        4.61     16.54 o 
  10   2  29       49.83       61.93     16.20 o 
  11   2  29        0.19        4.96     24.21 o 
  12   2  29       27.63       74.99     19.30 o 
  13   2  29        0.03       39.54     17.27 o 
 -12   3  29        8.10       -7.21     15.79 o 
 -11   3  29        3.21      -16.57     16.57 o 
 -10   3  29       59.19       66.38     24.19 o 
  -9   3  29        7.98      -13.50     13.50 o 
  -8   3  29        4.12      -12.84     12.84 o 
  -7   3  29        0.85      -11.05     11.05 o 
  -6   3  29       16.47       -8.53     12.18 o 
  -5   3  29        0.23      -12.91     12.91 o 
  -4   3  29       21.09       20.30     12.16 o 
  -3   3  29       18.13        5.74     11.64 o 
  -2   3  29      549.40      670.35     26.94 o 
  -1   3  29       12.31       45.54     11.98 o 
   0   3  29       57.07       49.45     12.34 o 
   1   3  29       19.36       47.59     14.72 o 
   2   3  29       41.44       83.43     16.02 o 
   3   3  29        7.95       10.05     14.53 o 
   4   3  29        6.81       18.18     14.82 o 
   5   3  29        0.97       -0.03     17.45 o 
   6   3  29        0.10      -12.44     12.44 o 
   7   3  29        8.15        4.49     15.96 o 
   8   3  29        1.72       23.47     16.52 o 
   9   3  29        1.36       20.47     15.89 o 
  10   3  29        2.98       56.78     16.77 o 
  -7   4  29       21.01        0.88     14.46 o 
  -6   4  29       29.03       14.72     14.27 o 
  -5   4  29        0.60       -6.33     12.83 o 
  -4   4  29       13.57       35.39     14.92 o 
  -3   4  29      113.45      155.72     23.08 o 
  -2   4  29      106.56      106.24     16.62 o 
  -1   4  29        4.57       34.30     13.93 o 
   0   4  29       42.88       35.70     14.09 o 
   1   4  29       28.14       52.85     13.30 o 
   2   4  29       53.97       88.45     17.74 o 
   3   4  29       15.56       54.20     15.97 o 
   4   4  29       38.20       60.93     21.73 o 
   5   4  29        2.95       35.77     17.73 o 
 -14   0  30       12.86       -7.60     14.95 o 
 -12   0  30       47.60       30.95     17.79 o 
 -10   0  30       22.80       69.85     17.95 o 
  -8   0  30        8.07        4.95     13.46 o 
  -6   0  30      204.04      223.25     21.70 o 
  -4   0  30        5.24       26.02     14.40 o 
  -2   0  30        0.90       16.92     15.47 o 
   0   0  30      236.18      201.69     20.60 o 
   2   0  30       10.83       -7.00     16.54 o 
   4   0  30      692.88      718.90     37.60 o 
   6   0  30      174.79      199.06     22.93 o 
   8   0  30     1400.41     1488.21     53.24 o 
  10   0  30       49.58      110.46     25.27 o 
  12   0  30       29.38       88.50     22.40 o 
 -14   1  30        3.40      -13.70     13.70 o 
 -13   1  30        3.26       12.73     13.89 o 
 -12   1  30        0.08        4.47     12.16 o 
 -11   1  30        3.49      -12.19     12.19 o 
 -10   1  30       50.08       21.95     16.17 o 
  -9   1  30       50.76       47.00     13.39 o 
  -8   1  30        0.03        4.39     12.00 o 
  -7   1  30       29.25        9.08     10.61 o 
  -6   1  30       25.65        0.25     10.66 o 
  -5   1  30        0.09        8.45     10.43 o 
  -4   1  30        6.00       25.55     10.35 o 
  -3   1  30       14.19       23.98      9.68 o 
  -2   1  30       57.75       50.88     10.94 o 
  -1   1  30        0.03       -7.19      9.69 o 
   0   1  30        5.93       28.33      9.87 o 
   1   1  30        4.44        4.69     10.59 o 
   2   1  30       12.64       25.45     11.74 o 
   3   1  30       17.90       22.05     12.09 o 
   4   1  30       38.95       15.40     14.20 o 
   5   1  30        3.90        9.54     12.04 o 
   6   1  30       49.87       72.29     13.76 o 
   7   1  30       91.18      156.46     17.46 o 
   8   1  30      646.48      699.91     39.20 o 
   9   1  30     1091.60     1429.88     41.70 o 
  10   1  30        0.02       39.94     25.72 o 
  11   1  30       22.58       85.87     30.82 o 
  12   1  30      138.35      149.67     24.39 o 
  13   1  30        3.12       39.93     24.62 o 
 -13   2  30        1.08      -14.83     14.83 o 
 -12   2  30        3.55       -5.04     13.15 o 
 -11   2  30       21.55       51.44     16.04 o 
 -10   2  30      120.97      161.91     19.23 o 
  -9   2  30        0.82       12.26     14.16 o 
  -8   2  30        0.84       23.08     14.85 o 
  -7   2  30        0.68      -13.43     13.43 o 
  -6   2  30        3.68        6.80     15.86 o 
  -5   2  30       12.38      -12.06     12.06 o 
  -4   2  30       10.21        3.40     13.86 o 
  -3   2  30       26.38       26.95     13.22 o 
  -2   2  30        0.32      -12.22     12.22 o 
  -1   2  30       78.88       63.89     15.53 o 
   0   2  30      150.20      143.12     16.83 o 
   1   2  30       35.37       16.71     15.97 o 
   2   2  30        3.84       10.59     14.30 o 
   3   2  30       14.44       14.26     18.86 o 
   4   2  30       47.73       58.09     16.39 o 
   5   2  30        7.72        3.68     15.41 o 
   6   2  30        0.04        4.70     14.36 o 
   7   2  30        1.58       47.83     16.27 o 
   8   2  30       11.27       53.28     16.42 o 
   9   2  30       39.36       65.08     20.55 o 
  10   2  30      102.14      124.94     23.89 o 
  11   2  30       46.06       70.08     18.51 o 
 -10   3  30        2.16       -9.61     16.89 o 
  -9   3  30       26.69        2.25     14.84 o 
  -8   3  30        0.04      -13.06     13.06 o 
  -7   3  30       12.89      -12.74     12.74 o 
  -6   3  30        3.78        3.60     12.56 o 
  -5   3  30        6.51        5.47     14.86 o 
  -4   3  30        3.69      -14.24     16.30 o 
  -3   3  30      116.67      181.55     18.05 o 
  -2   3  30        7.84       40.83     14.81 o 
  -1   3  30      189.86      257.50     20.59 o 
   0   3  30       42.12       38.00     13.63 o 
   1   3  30       64.29      100.86     17.78 o 
   2   3  30        0.39       25.21     13.82 o 
   3   3  30       10.92       20.06     13.78 o 
   4   3  30        0.03       38.32     14.67 o 
   5   3  30        1.66      -14.30     14.30 o 
   6   3  30        2.90       12.47     14.59 o 
   7   3  30        0.04       18.04     16.48 o 
   8   3  30        2.25       44.48     18.15 o 
  -3   4  30        9.25      -11.17     12.05 o 
  -2   4  30        5.77        1.65     15.99 o 
  -1   4  30        2.49       28.31     15.53 o 
   0   4  30       77.51      131.55     19.15 o 
   1   4  30       23.09       83.02     17.99 o 
 -13   0  31       24.47       -2.06     23.48 o 
 -11   0  31        9.83      -14.63     14.63 o 
  -9   0  31        2.57      -22.18     22.18 o 
  -7   0  31        1.57      -16.54     16.54 o 
  -5   0  31       48.30       37.53     15.71 o 
  -3   0  31       30.98       24.89     14.77 o 
  -1   0  31        0.08        0.41     13.65 o 
   1   0  31        3.47       -9.47     21.27 o 
   3   0  31       55.68       20.46     19.38 o 
   5   0  31      194.44      183.37     31.83 o 
   7   0  31      314.83      356.75     30.33 o 
   9   0  31       54.47       68.07     34.33 o 
  11   0  31       19.07       68.75     21.95 o 
 -13   1  31        0.67        7.19     15.17 o 
 -12   1  31        1.92      -12.94     12.94 o 
 -11   1  31       38.64       28.05     15.71 o 
 -10   1  31        1.74       -8.75     12.17 o 
  -9   1  31        5.92        4.99     12.90 o 
  -8   1  31       33.85       26.30     13.07 o 
  -7   1  31        2.54      -11.10     11.10 o 
  -6   1  31       26.89       21.44     12.06 o 
  -5   1  31        9.22       29.39     12.32 o 
  -4   1  31       63.32       46.05     12.66 o 
  -3   1  31       13.62       32.20     12.52 o 
  -2   1  31        0.46       -9.48      9.48 o 
  -1   1  31        5.15       -8.75      9.71 o 
   0   1  31       31.29       28.17     10.96 o 
   1   1  31        1.65      -13.21     15.22 o 
   2   1  31        5.90       -4.66     14.07 o 
   3   1  31       18.15       24.34     20.22 o 
   4   1  31        6.75       32.74     12.88 o 
   5   1  31       22.28       51.09     13.89 o 
   6   1  31        4.25       19.43     18.00 o 
   7   1  31        1.99        2.83     17.22 o 
   8   1  31       40.15       87.86     24.80 o 
   9   1  31      237.55      250.06     27.17 o 
  10   1  31      281.13      283.50     38.26 o 
  11   1  31       50.24       78.07     20.85 o 
 -11   2  31      150.05      230.24     22.01 o 
 -10   2  31       92.45      135.45     19.90 o 
  -9   2  31       32.93       20.94     19.02 o 
  -8   2  31        1.66      -14.86     14.86 o 
  -7   2  31       16.40        1.83     13.85 o 
  -6   2  31       11.56       -2.48     14.80 o 
  -5   2  31        0.20      -10.83     14.08 o 
  -4   2  31        8.60       12.81     12.80 o 
  -3   2  31       49.53       28.19     15.48 o 
  -2   2  31        3.35      -11.04     12.94 o 
  -1   2  31       23.14       12.56     15.70 o 
   0   2  31       27.79       61.28     13.85 o 
   1   2  31      159.83      135.71     24.06 o 
   2   2  31       16.20       17.83     15.92 o 
   3   2  31       45.51       41.15     15.75 o 
   4   2  31        0.71       -3.07     14.34 o 
   5   2  31        8.73       -3.04     15.84 o 
   6   2  31        4.21       31.11     19.09 o 
   7   2  31       10.73       15.27     15.59 o 
   8   2  31      141.13      151.74     19.96 o 
   9   2  31       21.94       65.07     18.02 o 
  10   2  31       12.53       54.32     17.27 o 
  -8   3  31        0.14        7.92     15.40 o 
  -7   3  31        0.57       -1.28     15.41 o 
  -6   3  31        9.71      -11.44     15.38 o 
  -5   3  31        9.63       17.11     14.73 o 
  -4   3  31        5.87        4.42     14.25 o 
  -3   3  31        0.36        8.43     15.22 o 
  -2   3  31       48.21       68.44     15.74 o 
  -1   3  31        0.17       23.52     14.19 o 
   0   3  31       11.04       15.25     13.02 o 
   1   3  31       49.05       40.27     13.67 o 
   2   3  31      341.51      363.82     31.07 o 
   3   3  31       23.89       20.77     14.91 o 
   4   3  31       33.32       37.69     19.22 o 
   5   3  31        4.91       28.19     15.45 o 
   6   3  31        0.00        5.03     21.51 o 
 -12   0  32       11.34      -18.11     18.11 o 
 -10   0  32        1.23      -21.32     21.32 o 
  -8   0  32        0.30      -17.70     17.70 o 
  -6   0  32       56.78       80.91     19.13 o 
  -4   0  32       62.12       81.45     15.86 o 
  -2   0  32       23.08       20.55     15.68 o 
   0   0  32        2.89      -12.96     14.29 o 
   2   0  32        2.75       -2.60     16.53 o 
   4   0  32       13.22       44.08     20.84 o 
   6   0  32      436.26      341.96     31.25 o 
   8   0  32       68.50       89.44     25.63 o 
  10   0  32       77.53      144.36     25.32 o 
 -11   1  32        0.01       -2.69     14.17 o 
 -10   1  32        8.26        4.60     13.39 o 
  -9   1  32       64.77       49.48     18.80 o 
  -8   1  32        2.94      -13.24     13.24 o 
  -7   1  32        2.43       -6.45     11.94 o 
  -6   1  32        0.99      -12.13     12.13 o 
  -5   1  32       24.94       33.62     12.32 o 
  -4   1  32       13.10        9.71     12.61 o 
  -3   1  32       32.27       25.13     12.72 o 
  -2   1  32        4.39       10.35     11.66 o 
  -1   1  32       18.17        6.14     11.80 o 
   0   1  32       40.45       62.03     13.42 o 
   1   1  32        0.00       13.86     14.98 o 
   2   1  32        6.47      -12.78     12.78 o 
   3   1  32        2.78        5.84     13.53 o 
   4   1  32       36.53       34.84     15.99 o 
   5   1  32       12.65       22.19     23.73 o 
   6   1  32      102.96      120.58     20.70 o 
   7   1  32       88.05      107.94     24.82 o 
   8   1  32       23.39       23.48     17.41 o 
   9   1  32      311.02      282.25     25.43 o 
  10   1  32        4.08       16.73     19.27 o 
 -10   2  32       15.27       20.69     29.46 o 
  -9   2  32       18.00       19.59     16.10 o 
  -8   2  32        5.28       25.17     16.49 o 
  -7   2  32       32.19       32.42     15.48 o 
  -6   2  32        7.93       -9.36     14.37 o 
  -5   2  32       10.47       17.68     15.43 o 
  -4   2  32       42.66       53.76     16.60 o 
  -3   2  32       33.54       39.68     14.87 o 
  -2   2  32        3.77       11.07     13.45 o 
  -1   2  32       15.65      -10.33     13.17 o 
   0   2  32        2.13       15.86     13.85 o 
   1   2  32       13.43        5.96     17.45 o 
   2   2  32       54.82       42.24     21.84 o 
   3   2  32       41.18       20.13     16.92 o 
   4   2  32        4.27       32.04     17.47 o 
   5   2  32       11.72       33.98     17.38 o 
   6   2  32        1.10       16.70     15.13 o 
   7   2  32        2.01       17.20     23.48 o 
   8   2  32       17.05       25.57     20.55 o 
  -5   3  32        2.66      -16.75     16.75 o 
  -4   3  32        5.17       -9.43     14.70 o 
  -3   3  32        0.87      -13.85     13.85 o 
  -2   3  32        0.42       -9.97     14.80 o 
  -1   3  32        2.42       18.85     14.78 o 
   0   3  32        1.85       39.24     15.95 o 
   1   3  32      129.24      159.51     18.74 o 
   2   3  32        9.58       72.53     21.36 o 
   3   3  32      193.50      299.72     24.80 o 
  -9   0  33       11.87       26.36     17.49 o 
  -7   0  33        0.19      -16.00     16.00 o 
  -5   0  33        8.55      -12.43     12.43 o 
  -3   0  33       17.14       16.72     14.97 o 
  -1   0  33        6.00       40.54     17.31 o 
   1   0  33        7.14       -3.69     13.60 o 
   3   0  33        8.47       13.22     23.29 o 
   5   0  33      126.59      140.41     28.87 o 
   7   0  33       30.53       49.73     28.63 o 
  -9   1  33       20.19       52.03     17.18 o 
  -8   1  33       64.88       55.25     15.62 o 
  -7   1  33       23.57       65.36     18.01 o 
  -6   1  33       17.20       45.37     15.05 o 
  -5   1  33       35.39       30.81     15.55 o 
  -4   1  33       51.43       94.53     17.14 o 
  -3   1  33        8.83        0.93     14.14 o 
  -2   1  33        6.88      -18.50     18.50 o 
  -1   1  33        5.60      -12.98     12.98 o 
   0   1  33        6.11      -11.21     15.66 o 
   1   1  33        1.00      -16.78     16.78 o 
   2   1  33        2.04       14.32     15.41 o 
   3   1  33        9.76       33.66     16.51 o 
   4   1  33       10.70       19.17     17.52 o 
   5   1  33        0.18        4.51     20.85 o 
   6   1  33       15.67       11.56     17.31 o 
   7   1  33       36.58       27.09     19.97 o 
   8   1  33       17.50       60.10     22.51 o 
  -7   2  33      170.11      206.61     20.69 o 
  -6   2  33       15.44       22.54     16.11 o 
  -5   2  33       10.70       10.42     16.28 o 
  -4   2  33        0.22        5.75     15.40 o 
  -3   2  33        5.11       22.75     19.44 o 
  -2   2  33       37.80       59.59     16.83 o 
  -1   2  33       37.74       53.56     16.52 o 
   0   2  33       10.77       26.89     15.47 o 
   1   2  33       55.82       35.09     15.73 o 
   2   2  33       11.98       26.19     24.72 o 
   3   2  33        0.05       -1.37     17.03 o 
   4   2  33       45.64       29.37     18.71 o 
   5   2  33       39.82       48.97     18.45 o 
  -8   0  34       14.89       12.79     25.46 o 
  -6   0  34       84.54      140.51     27.61 o 
  -4   0  34        0.28       -5.54     16.20 o 
  -2   0  34        4.42      -13.15     16.97 o 
   0   0  34        4.05      -14.51     14.51 o 
   2   0  34        0.70       15.53     16.22 o 
   4   0  34       88.05       87.71     27.49 o 
   6   0  34        4.51       -1.47     19.51 o 
  -7   1  34        7.64       -8.73     15.07 o 
  -6   1  34       90.51       69.33     23.86 o 
  -5   1  34       75.69       92.58     17.23 o 
  -4   1  34        1.62        4.87     14.47 o 
  -3   1  34        0.15        5.92     13.63 o 
  -2   1  34       10.44       44.93     15.25 o 
  -1   1  34       24.65       12.00     17.18 o 
   0   1  34       48.73       34.06     15.79 o 
   1   1  34        0.20       19.28     14.31 o 
   2   1  34       32.35       25.42     17.85 o 
   3   1  34        0.47       -8.88     17.37 o 
   4   1  34        1.14       52.93     19.42 o 
   5   1  34       24.48       36.96     18.53 o 
  -2   2  34       15.61       -6.82     22.18 o 
  -1   2  34       21.27       38.02     17.22 o 
   0   2  34       16.46      -15.05     21.10 o 
  -3   0  35       61.63       68.57     30.44 o 
  -1   0  35       26.33       42.86     21.09 o 
   1   0  35       35.93        5.83     19.42 o 
                                                 
